# Supplementary material for: B-cells and regulatory T-cells in the microenvironment of HER2+ breast cancer are associated with decreased survival: a real-world analysis of women with HER2+ metastatic breast cancer
Source: Breast Cancer Res. 2023 Oct 4;25:117. doi: 10.1186/s13058-023-01717-1 (PMC10552219; doi:10.1186/s13058-023-01717-1)
Supplement: Supplementary file 4 — Additional file 4: Results Table. [file 13058_2023_1717_MOESM4_ESM.xlsx]

## Sheet: Results Table
		OS_Primary: All: HR	OS_Primary: All:logrank p (rawp)	OS_Primary: All:logrank p (BH)	OS_Primary: All (adj rCR): HR	OS_Primary: All (adj rCR): p (rawp)	OS_Primary: All (adj rCR): p (BH)	OS_Primary: All (adj rCR, HR): HR	OS_Primary: All (adj rCR, HR): p (rawp)	OS_Primary: All (adj rCR, HR): p (BH)	OS_Primary.rCR: All: exp(coef)	OS_Primary.rCR: All: log rank p (rawp)	OS_Primary.rCR: All: log rank p (BH)	OS_Primary.rCR: All (adj HR): exp(coef)	OS_Primary.rCR: All (adj HR): Pr(>[z]) (variable) (rawp)	OS_Primary.rCR: All (adj HR): Pr(>[z]) (variable) (BH)	OS_Primary.rCR: HR+: exp(coef)	OS_Primary.rCR: HR+: log rank p (rawp)	OS_Primary.rCR: HR+: log rank p (BH)	OS_Primary.rCR: HR-: exp(coef)	OS_Primary.rCR: HR-: log rank p (rawp)	OS_Primary.rCR: HR-: log rank p (BH)	OS_Primary.non-rCR: All: exp(coef)	OS_Primary.non-rCR: All: log rank p (rawp)	OS_Primary.non-rCR: All: log rank p (BH)	OS_Primary.non-rCR: All (adj HR): exp(coef)	OS_Primary.non-rCR: All (adj HR): Pr(>[z]) (variable) (rawp)	OS_Primary.non-rCR: All (adj HR): Pr(>[z]) (variable) (BH)	OS_Primary.non-rCR: HR+: exp(coef)	OS_Primary.non-rCR: HR+: log rank p (rawp)	OS_Primary.non-rCR: HR+: log rank p (BH)	OS_Primary.non-rCR: HR-: exp(coef)	OS_Primary.non-rCR: HR-: log rank p (rawp)	OS_Primary.non-rCR: HR-: log rank p (BH)	OS_Met: All: HR	OS_Met: All:logrank p (rawp)	OS_Met: All:logrank p (BH)	OS_Met: All (adj rCR): HR	OS_Met: All (adj rCR): p (rawp)	OS_Met: All (adj rCR): p (BH)	OS_Met: All (adj rCR, HR): HR	OS_Met: All (adj rCR, HR): p (rawp)	OS_Met: All (adj rCR, HR): p (BH)	OS_Met.non-rCR: All: exp(coef)	OS_Met.non-rCR: All: log rank p (rawp)	OS_Met.non-rCR: All: log rank p (BH)	OS_Met.non-rCR: All (adj HR): exp(coef)	OS_Met.non-rCR: All (adj HR): Pr(>[z]) (variable) (rawp)	OS_Met.non-rCR: All (adj HR): Pr(>[z]) (variable) (BH)
	Signatures
	Luminal score	0.6728	0.001051	0.05065	0.718	0.00669	0.2234	0.788	0.144	0.9538	1.285	0.5695	0.8204	1.26	0.722	0.879	1.223	0.7804	0.8691	<0.01	0.3855	0.7417	0.6798	0.002378	0.09988	0.757	0.102	0.9792	0.7566	0.1626	0.8731	0.7228	0.3334	1	0.9242	0.7726	0.9988	0.995	0.987	0.987	0.891	0.804	0.9952	0.8568	0.6284	1	0.596	0.345	0.945
	ESR1_PGR_ave	0.6717	0.001206	0.05065	0.714	0.00728	0.2234	0.783	0.164	0.9538	1.314	0.5777	0.8204	1.35	0.734	0.8808	1.052	0.9542	0.9657	>10	0.1666	0.7417	0.6658	0.002091	0.09988	0.736	0.0932	0.9792	0.7926	0.2324	0.8731	0.5641	0.2816	1	0.8927	0.6162	0.9988	0.957	0.863	0.987	0.869	0.682	0.9952	0.8982	0.6896	1	0.8	0.521	0.9957
	70-gene Index	0.7	0.02683	0.2784	0.768	0.0981	0.7789	0.872	0.438	0.9538	1.074	0.9271	0.96	1.02	0.978	0.978	1.865	0.4523	0.7235	<0.01	0.2345	0.7417	0.7615	0.09468	0.8753	0.893	0.537	0.9792	0.9383	0.7827	0.9856	0.8941	0.7087	1	1.076	0.748	0.9988	1.25	0.39	0.987	1.39	0.325	0.9952	1.044	0.8806	1	1.04	0.927	0.9979
	Basal score	1.307	0.03581	0.2784	1.31	0.0454	0.5448	1.17	0.305	0.9538	0.5975	0.2752	0.7005	0.327	0.271	0.6504	0.6266	0.5771	0.7235	<0.01	0.3485	0.7417	1.445	0.009439	0.1982	1.29	0.102	0.9792	1.213	0.404	0.8986	1.377	0.1346	1	1.187	0.5157	0.9988	1.09	0.784	0.987	1.33	0.55	0.9952	1.198	0.6108	1	1.8	0.347	0.945
	ECM1_18044827	1.299	0.03814	0.2784	1.19	0.164	0.861	1.04	0.787	0.9538	2.998	0.0401	0.5614	3.28	0.0493	0.6364	1.548	0.5488	0.7235	>10	0.1577	0.7417	1.126	0.3667	0.9283	0.906	0.517	0.9792	0.9105	0.6437	0.9646	0.9508	0.829	1	0.9434	0.8271	0.9988	0.88	0.658	0.987	0.813	0.638	0.9952	0.9071	0.7385	1	0.847	0.706	0.9957
	Bcell_mg_IGJ	1.243	0.04587	0.2964	1.33	0.0133	0.2234	1.24	0.0709	0.9538	1.289	0.5567	0.8204	1.44	0.426	0.756	1.639	0.3317	0.7196	1.344	0.8831	1	1.326	0.01756	0.295	1.22	0.102	0.9792	1.172	0.4386	0.8986	1.186	0.2543	1	0.9158	0.6937	0.9988	0.948	0.818	0.987	0.959	0.879	0.9952	0.9583	0.8566	1	0.962	0.889	0.9957
	ECM4_18044827	0.7542	0.05689	0.3007	0.909	0.516	0.8955	1.04	0.781	0.9538	0.4152	0.2205	0.6631	0.422	0.24	0.6364	0.5422	0.4684	0.7235	0.298	0.6103	0.8404	0.9437	0.6981	0.9283	1.13	0.44	0.9792	1.196	0.3721	0.8897	1.056	0.8371	1	1.18	0.605	0.9988	1.34	0.411	0.987	1.45	0.39	0.9952	1.175	0.6519	1	1.22	0.645	0.9957
	Exhausted Tc cells_<avg>	1.264	0.05727	0.3007	1.24	0.094	0.7789	1.23	0.0941	0.9538	2.281	0.02068	0.4134	2.25	0.0483	0.6364	2.22	0.05332	0.4935	>10	0.1889	0.7417	1.158	0.2695	0.9283	1.16	0.246	0.9792	1.211	0.3229	0.8731	1.092	0.608	1	0.7356	0.3041	0.9988	0.761	0.367	0.987	0.762	0.373	0.9952	0.5977	0.1822	1	0.597	0.185	0.945
	Dendritic cells_<avg>	1.17	0.1053	0.4423	1.09	0.359	0.8955	1.07	0.485	0.9538	1.632	0.4019	0.7549	1.8	0.303	0.6698	3	0.05875	0.4935	0.5383	0.8443	0.9909	1.076	0.456	0.9283	1.06	0.584	0.9792	1.083	0.5128	0.9428	1.056	0.7779	1	0.9855	0.9546	0.9988	1.02	0.946	0.987	1.03	0.924	0.9952	0.9814	0.9463	1	0.987	0.962	0.9979
	B-cells_<avg>	1.2	0.1248	0.4937	1.17	0.195	0.8955	1.06	0.645	0.9538	1.453	0.5146	0.8156	1.49	0.482	0.7786	1.616	0.432	0.7235	1.028	0.9873	1	1.156	0.2306	0.9283	1.03	0.794	0.9792	1.218	0.3813	0.8897	0.9819	0.904	1	0.8066	0.3938	0.9988	0.821	0.45	0.987	0.804	0.431	0.9952	0.7541	0.378	1	0.729	0.359	0.945
	HER2 score	1.191	0.1667	0.6088	1.07	0.589	0.8955	0.968	0.812	0.9538	0.9648	0.937	0.96	1.13	0.827	0.9516	1.461	0.5168	0.7235	0.3966	0.6649	0.8593	1.08	0.5717	0.9283	0.965	0.801	0.9792	1.005	0.9768	0.9925	0.8964	0.6681	1	0.9255	0.7407	0.9988	1.01	0.976	0.987	1.04	0.894	0.9952	0.8526	0.5867	1	0.826	0.579	0.9957
	Mast cells_<avg>	0.8201	0.1968	0.64	0.818	0.196	0.8955	0.925	0.643	0.9538	0.6959	0.58	0.8204	0.718	0.602	0.8321	0.8654	0.8314	0.8926	<0.01	0.2572	0.7417	0.8282	0.2355	0.9283	0.972	0.869	0.9796	0.8837	0.5456	0.9428	1.269	0.476	1	1.044	0.8668	0.9988	1.09	0.742	0.987	1.09	0.79	0.9952	1.004	0.9883	1	0.981	0.955	0.9979
	ECM3_18044827	0.8745	0.2694	0.7177	0.975	0.843	0.9862	1.06	0.685	0.9538	0.2494	0.02461	0.4134	0.136	0.0414	0.6364	0.3001	0.1376	0.57	<0.01	0.2	0.7417	1.092	0.5228	0.9283	1.27	0.102	0.9792	1.242	0.2738	0.8731	1.241	0.3185	1	1.252	0.3842	0.9988	1.41	0.223	0.987	1.56	0.176	0.9952	1.207	0.5236	1	1.27	0.49	0.9957
	Mod5-Immune_T/Bcell_24516633	1.134	0.2884	0.7177	1.14	0.289	0.8955	1.06	0.65	0.9538	1.404	0.3889	0.7549	1.39	0.4	0.7304	1.478	0.3478	0.7196	>10	0.4789	0.7594	1.107	0.4198	0.9283	1.02	0.897	0.9796	1.21	0.3492	0.8731	0.945	0.7173	1	0.7925	0.3268	0.9988	0.811	0.391	0.987	0.802	0.39	0.9952	0.7515	0.2965	1	0.731	0.279	0.945
	Mod4_Immune_T/Bcell_24516633	1.131	0.3213	0.7177	1.12	0.373	0.8955	1	0.974	0.9928	1.372	0.4815	0.7778	1.38	0.463	0.7778	1.6	0.2968	0.6925	0.3835	0.8185	0.9822	1.096	0.4793	0.9283	0.968	0.803	0.9792	1.245	0.3358	0.8731	0.8945	0.4867	1	0.8678	0.5486	0.9988	0.891	0.629	0.987	0.891	0.65	0.9952	0.8181	0.4845	1	0.808	0.475	0.9957
	Treg_<avg>	1.112	0.3328	0.7177	1.16	0.235	0.8955	1.14	0.284	0.9538	1.319	0.3083	0.7399	1.34	0.267	0.6504	1.487	0.1425	0.57	>10	0.2321	0.7417	1.11	0.4261	0.9283	1.1	0.456	0.9792	1.108	0.5612	0.9428	1.09	0.6666	1	0.7042	0.2175	0.9988	0.727	0.294	0.987	0.723	0.298	0.9952	0.6225	0.1802	1	0.608	0.187	0.945
	PD1_data	1.097	0.3371	0.7177	1.12	0.264	0.8955	1.08	0.495	0.9538	0.5657	0.4261	0.7596	0.469	0.39	0.728	0.3665	0.3602	0.7196	<0.01	0.4795	0.7594	1.159	0.1541	0.9283	1.1	0.387	0.9792	1.21	0.1354	0.8731	0.9599	0.8371	1	0.9443	0.822	0.9988	0.954	0.854	0.987	0.966	0.897	0.9952	0.9339	0.8258	1	0.938	0.848	0.9957
	ERBB2_amplicon_ave	1.119	0.3438	0.7177	1.04	0.759	0.9809	0.967	0.795	0.9538	0.852	0.6993	0.8422	0.924	0.879	0.9589	1.367	0.5746	0.7235	<0.01	0.3853	0.7417	1.056	0.6758	0.9283	0.983	0.898	0.9796	1.026	0.8752	0.9856	0.931	0.7667	1	0.8996	0.6105	0.9988	0.977	0.927	0.987	0.998	0.996	0.999	0.7707	0.3865	1	0.716	0.354	0.945
	Mod10_ECM_24516633	0.894	0.3639	0.7278	0.975	0.852	0.9862	1.04	0.746	0.9538	0.4672	0.08324	0.6631	0.388	0.109	0.6364	0.6112	0.3855	0.7196	<0.01	0.2738	0.7417	1.068	0.6457	0.9283	1.21	0.198	0.9792	1.262	0.2358	0.8731	1.141	0.5394	1	1.047	0.8492	0.9988	1.19	0.518	0.987	1.2	0.535	0.9952	0.9769	0.9402	1	0.951	0.886	0.9957
	PDL1_data	1.097	0.3954	0.7549	1.14	0.22	0.8955	1.17	0.171	0.9538	1.173	0.6671	0.8422	1.19	0.628	0.8321	1.684	0.09577	0.5416	<0.01	0.1747	0.7417	1.135	0.2623	0.9283	1.17	0.172	0.9792	1.175	0.262	0.8731	1.186	0.3944	1	0.7042	0.1798	0.9988	0.713	0.218	0.987	0.707	0.203	0.9952	0.7204	0.2383	1	0.714	0.231	0.945
	NHI_5gene_score	1.101	0.4109	0.767	1.14	0.27	0.8955	1.1	0.398	0.9538	1.437	0.4716	0.7778	1.45	0.442	0.7577	1.397	0.5201	0.7235	>10	0.3993	0.7417	1.116	0.3544	0.9283	1.08	0.516	0.9792	1.107	0.5143	0.9428	1.058	0.7485	1	0.7866	0.2849	0.9988	0.811	0.397	0.987	0.784	0.387	0.9952	0.7885	0.3417	1	0.749	0.307	0.945
	TILs_<avg>	1.089	0.5467	0.9202	1.08	0.587	0.8955	0.972	0.833	0.9538	1.375	0.6084	0.8243	1.31	0.667	0.8489	1.199	0.7863	0.8691	>10	0.3395	0.7417	1.06	0.6816	0.9283	0.937	0.633	0.9792	1.135	0.6035	0.9646	0.8914	0.4699	1	0.976	0.9049	0.9988	1.01	0.966	0.987	1.02	0.936	0.9952	0.9621	0.8641	1	0.965	0.878	0.9957
	TGFB_score_21050467	0.9347	0.5642	0.9202	1.01	0.945	0.9862	1.04	0.734	0.9538	0.4373	0.08451	0.6631	0.403	0.119	0.6364	0.6651	0.4782	0.7235	<0.01	0.2381	0.7417	1.074	0.576	0.9283	1.13	0.334	0.9792	1.237	0.2263	0.8731	1.067	0.7027	1	1.018	0.938	0.9988	1.21	0.503	0.987	1.2	0.522	0.9952	0.9626	0.9043	1	0.953	0.881	0.9957
	IR7_score	1.065	0.5877	0.9202	1.06	0.598	0.8955	1	0.971	0.9928	1.854	0.2452	0.6631	1.94	0.226	0.6364	2.605	0.1225	0.5416	1.233	0.9027	1	1.033	0.7846	0.9283	0.975	0.822	0.9792	1.061	0.7698	0.9856	0.9667	0.8054	1	1.023	0.9145	0.9988	1.03	0.898	0.987	1.04	0.846	0.9952	0.9276	0.7652	1	0.929	0.784	0.9957
	Mod3_IFN_24516633	0.9453	0.6183	0.9202	0.973	0.809	0.9849	0.997	0.981	0.9928	1.048	0.9134	0.96	1.04	0.927	0.9655	1.322	0.5465	0.7235	<0.01	0.3597	0.7417	0.9638	0.7536	0.9283	0.994	0.959	0.996	1.112	0.5123	0.9428	0.9187	0.64	1	0.7501	0.1844	0.9988	0.763	0.253	0.987	0.759	0.256	0.9952	0.6783	0.1234	1	0.669	0.124	0.945
	CD8_CD68_ratio	1.06	0.6218	0.9202	1.06	0.629	0.8955	0.956	0.71	0.9538	1.14	0.8081	0.9011	1.24	0.693	0.8688	2	0.2817	0.6893	<0.01	0.1627	0.7417	1.06	0.6329	0.9283	0.95	0.675	0.9792	1.31	0.1842	0.8731	0.8221	0.2195	1	1.117	0.7158	0.9988	0.981	0.958	0.987	1	0.997	0.999	1.492	0.3933	1	1.68	0.337	0.945
	Mod6-Histone_24516633	1.06	0.6432	0.9202	1.02	0.888	0.9862	1.02	0.848	0.9538	1.14	0.8153	0.9011	1.1	0.87	0.9589	1.75	0.3677	0.7196	<0.01	0.2795	0.7417	1	0.9987	0.9987	1	0.994	0.996	1.024	0.8917	0.9856	0.9843	0.9355	1	0.7314	0.2002	0.9988	0.722	0.201	0.987	0.653	0.163	0.9952	0.7952	0.3813	1	0.741	0.336	0.945
	MCD3_CD8_21214954	0.9356	0.6451	0.9202	0.934	0.628	0.8955	0.864	0.296	0.9538	0.3911	0.1587	0.6631	0.305	0.15	0.6364	0.4716	0.4436	0.7235	0.05881	0.4882	0.7594	0.9856	0.9187	0.9768	0.915	0.526	0.9792	1.191	0.4126	0.8986	0.8308	0.3473	1	1.145	0.5276	0.9988	1.25	0.315	0.987	1.25	0.324	0.9952	1.076	0.7764	1	1.07	0.79	0.9957
	ICS5_score	1.05	0.6899	0.9235	1.08	0.542	0.8955	1.01	0.935	0.9818	1.35	0.5872	0.8204	1.32	0.612	0.8321	1.385	0.5715	0.7235	1.265	0.9331	1	1.066	0.597	0.9283	0.992	0.946	0.996	1.212	0.329	0.8731	0.9108	0.5169	1	0.719	0.1629	0.9988	0.736	0.218	0.987	0.713	0.204	0.9952	0.615	0.09484	1	0.564	0.0765	0.945
	Macrophages_<avg>	0.9562	0.716	0.9398	0.974	0.83	0.9862	0.974	0.829	0.9538	0.688	0.4044	0.7549	0.71	0.48	0.7786	0.9508	0.9279	0.9505	<0.01	0.4146	0.7417	0.997	0.9813	0.9931	1	0.971	0.996	0.9855	0.9369	0.9925	1.049	0.7728	1	0.8928	0.5565	0.9988	0.945	0.799	0.987	0.948	0.81	0.9952	0.8656	0.551	1	0.867	0.561	0.9957
	MHC.II_19272155	1.041	0.7528	0.9501	1.05	0.71	0.9619	1.02	0.854	0.9538	1.403	0.4731	0.7778	1.37	0.496	0.7835	1.408	0.5033	0.7235	>10	0.2386	0.7417	1.02	0.8801	0.9601	0.992	0.951	0.996	1.019	0.9208	0.9916	0.9909	0.9561	1	0.8998	0.6024	0.9988	0.938	0.77	0.987	0.943	0.788	0.9952	0.8808	0.581	1	0.882	0.591	0.9957
	ECM2_18044827	1.034	0.7691	0.9501	0.918	0.455	0.8955	0.917	0.443	0.9538	2.361	0.07932	0.6631	2.47	0.109	0.6364	2.405	0.1168	0.5416	1.815	0.7094	0.8869	0.873	0.2437	0.9283	0.862	0.203	0.9792	0.8467	0.2806	0.8731	0.8724	0.4441	1	0.8258	0.5715	0.9988	0.707	0.343	0.987	0.709	0.353	0.9952	0.93	0.8596	1	0.936	0.872	0.9957
	MHC.I_19272155	0.9725	0.8147	0.9579	1.06	0.626	0.8955	1.06	0.642	0.9538	1.064	0.9118	0.96	1.14	0.82	0.9516	1.818	0.4278	0.7235	0.2174	0.5597	0.8111	1.058	0.6482	0.9283	1.06	0.629	0.9792	1.189	0.3325	0.8731	0.9985	0.993	1	0.8573	0.3768	0.9988	0.883	0.506	0.987	0.867	0.511	0.9952	0.7869	0.2384	1	0.726	0.184	0.945
	Mod11_Prolif_24516633	1.011	0.9369	0.9677	0.934	0.586	0.8955	0.958	0.735	0.9538	0.6483	0.6439	0.8422	0.645	0.629	0.8321	1.406	0.7427	0.8443	<0.01	0.1689	0.7417	0.9379	0.6121	0.9283	0.963	0.772	0.9792	0.996	0.9804	0.9925	0.9314	0.7497	1	0.6678	0.1255	0.9988	0.618	0.103	0.987	0.476	0.0611	0.9952	0.6866	0.1833	1	0.564	0.126	0.945
	CHANG_CORE_SERUM_RESPONSE_UP	0.9938	0.9567	0.9677	0.993	0.948	0.9862	1.01	0.91	0.9772	0.4579	0.1386	0.6631	0.453	0.179	0.6364	0.8777	0.8395	0.8926	<0.01	0.1761	0.7417	1.025	0.8272	0.9367	1.05	0.646	0.9792	1.106	0.541	0.9428	1.028	0.8583	1	0.6954	0.1546	0.9988	0.71	0.201	0.987	0.691	0.2	0.9952	0.7045	0.1924	1	0.68	0.184	0.945
	Mod8_Stromal/Mixed_24516633	1.005	0.9643	0.9677	1.03	0.796	0.9849	1.03	0.805	0.9538	0.5908	0.1701	0.6631	0.584	0.221	0.6364	0.733	0.5001	0.7235	<0.01	0.4507	0.7572	1.09	0.482	0.9283	1.1	0.438	0.9792	1.204	0.242	0.8731	1.033	0.8562	1	0.9786	0.9177	0.9988	1.09	0.715	0.987	1.09	0.732	0.9952	0.9054	0.7224	1	0.902	0.71	0.9957
	Immunohistochemistry
	ERmaxTMA	0.7887	0.02546	0.2784	0.755	0.00938	0.2234	0.802	0.195	0.9538	0.8525	0.6531	0.8422	0.883	0.848	0.9589	0.6626	0.5409	0.7235	NA	1	1	0.7364	0.00679	0.1901	0.785	0.172	0.9792	0.7847	0.174	0.8731	<0.01	0.428	1	1.002	0.9909	0.9988	0.971	0.882	0.987	0.964	0.88	0.9952	1.001	0.9975	1	1.01	0.976	0.9979
	PRmaxTMA	0.8072	0.03977	0.2784	0.799	0.0305	0.427	0.864	0.199	0.9538	0.9462	0.8683	0.9472	1.05	0.908	0.9655	0.6799	0.5145	0.7235	NA	1	1	0.7876	0.02703	0.3244	0.855	0.191	0.9792	0.8579	0.1996	0.8731	NA	1	1	1.015	0.9574	0.9988	1.01	0.983	0.987	0.973	0.932	0.9952	1.046	0.8746	1	1.02	0.951	0.9979
	HER2ihc	1.186	0.2023	0.64	1.16	0.278	0.8955	1.08	0.572	0.9538	1.153	0.7018	0.8422	1.04	0.931	0.9655	>10	0.3431	0.7196	NA	1	1	1.143	0.3699	0.9283	1.07	0.667	0.9792	1.085	0.6275	0.9646	0.9308	0.8659	1	0.8481	0.4028	0.9988	0.799	0.278	0.987	0.708	0.113	0.9952	0.817	0.3212	1	0.735	0.152	0.945
	ARmaxTMA	0.8643	0.1849	0.64	0.854	0.141	0.84	0.923	0.484	0.9538	1.191	0.7478	0.8724	1.32	0.634	0.8321	3.395	0.5061	0.7235	1.238	0.718	0.8869	0.8328	0.09379	0.8753	0.902	0.379	0.9792	0.7533	0.07611	0.8731	1.039	0.8128	1	1.17	0.3606	0.9988	1.17	0.365	0.987	1.2	0.375	0.9952	1.11	0.5758	1	1.11	0.622	0.9957
	STILS	1.077	0.4538	0.8287	1.01	0.945	0.9862	0.965	0.721	0.9538	1.418	0.3932	0.7549	1.52	0.36	0.72	1.587	0.3792	0.7196	7.324	0.3698	0.7417	0.9888	0.9121	0.9768	0.938	0.537	0.9792	0.9442	0.7241	0.981	0.9495	0.7014	1	1.364	0.07496	0.9988	1.36	0.0898	0.987	1.39	0.103	0.9952	1.307	0.1451	1	1.32	0.175	0.945
	CD3max	0.9745	0.8046	0.9579	0.912	0.361	0.8955	0.894	0.27	0.9538	1.267	0.6855	0.8422	1.51	0.533	0.7995	1.78	0.5377	0.7235	1.566	0.6407	0.8442	0.9019	0.3197	0.9283	0.878	0.213	0.9792	0.979	0.8745	0.9856	0.8079	0.1989	1	1.089	0.5851	0.9988	1.09	0.585	0.987	1.12	0.518	0.9952	1.062	0.7174	1	1.09	0.638	0.9957
	CD8max	0.9628	0.6848	0.9235	0.948	0.565	0.8955	0.952	0.602	0.9538	1.094	0.7833	0.8892	1.14	0.707	0.8734	0.8025	0.6843	0.8096	2.495	0.1453	0.7417	0.9391	0.5179	0.9283	0.939	0.525	0.9792	1.024	0.8332	0.9856	0.811	0.2817	1	0.9267	0.7636	0.9988	0.945	0.837	0.987	0.95	0.858	0.9952	0.9925	0.9789	1	1.01	0.984	0.9979
	CD20max	1.081	0.4655	0.832	1	0.99	0.998	0.97	0.776	0.9538	2.327	0.3369	0.7549	2.54	0.28	0.6533	2.871	0.5346	0.7235	2.113	0.415	0.7417	0.9922	0.9432	0.9878	0.955	0.68	0.9792	1.01	0.9511	0.9925	0.9332	0.6505	1	0.924	0.7255	0.9988	0.923	0.72	0.987	0.934	0.774	0.9952	0.8917	0.6344	1	0.901	0.683	0.9957
	CD68max	1.179	0.2258	0.6774	1.12	0.393	0.8955	1.15	0.306	0.9538	1.759	0.3578	0.7549	2.16	0.243	0.6364	>10	0.0861	0.5416	1.869	0.4107	0.7417	1.082	0.5617	0.9283	1.1	0.499	0.9792	1.076	0.6885	0.9646	1.199	0.401	1	1.05	0.6951	0.9988	1.05	0.686	0.987	1.05	0.68	0.9952	1.122	0.486	1	1.13	0.475	0.9957
	PDL1max	1.039	0.6926	0.9235	0.994	0.951	0.9862	1.01	0.886	0.9665	1.533	0.397	0.7549	1.87	0.292	0.6629	1.761	0.3843	0.7196	>10	0.05523	0.7417	0.9798	0.8363	0.9367	0.999	0.988	0.996	0.981	0.8773	0.9856	1.063	0.7315	1	0.8944	0.4593	0.9988	0.895	0.464	0.987	0.893	0.456	0.9952	0.8853	0.5154	1	0.885	0.515	0.9957
	CD56maxIC	0.9738	0.8667	0.9579	1	0.998	0.998	1.03	0.845	0.9538	0.4801	0.6969	0.8422	1.07	0.976	0.978	0.976	0.9918	0.9918	NA	1	1	1.005	0.9718	0.9931	1.03	0.847	0.9792	1.035	0.8143	0.9856	1.807	0.5174	1	1.165	0.8535	0.9988	0.578	0.633	0.987	0.673	0.754	0.9952	0.9141	0.9429	1	1.18	0.907	0.9979
	Multiplex Immunofluoresence
	Max.of.B	1.269	0.03743	0.2784	1.14	0.258	0.8955	1.15	0.235	0.9538	8.462	0.1583	0.6631	>10	0.161	0.6364	>10	0.09408	0.5416	>10	0.1614	0.7417	1.132	0.2986	0.9283	1.14	0.275	0.9792	1.085	0.6269	0.9646	1.276	0.1505	1	0.8641	0.5961	0.9988	0.862	0.598	0.987	0.937	0.839	0.9952	0.8049	0.5628	1	0.865	0.734	0.9957
	Max.of.Treg	1.261	0.01377	0.1991	1.18	0.102	0.7789	1.18	0.0889	0.9538	5.854	0.0005215	0.04381	5.93	0.00953	0.6244	1.487	0.8211	0.8926	4.966	0.01537	0.7417	1.125	0.267	0.9283	1.13	0.24	0.9792	1.212	0.1353	0.8731	1.013	0.9399	1	1.547	0.03916	0.9988	1.57	0.0982	0.987	1.56	0.1	0.9952	1.927	0.0292	1	1.88	0.0914	0.945
	Max.of.T	1.186	0.1293	0.4937	1.08	0.504	0.8955	1.06	0.592	0.9538	2.064	0.1846	0.6631	2.29	0.174	0.6364	3.219	0.1838	0.6433	>10	0.1702	0.7417	1.054	0.6401	0.9283	1.04	0.755	0.9792	1.143	0.3532	0.8731	0.9448	0.7684	1	1.004	0.9903	0.9988	0.967	0.926	0.987	1.2	0.684	0.9952	1.002	0.9962	1	1.2	0.691	0.9957
	Max.of.TILs	1.202	0.1037	0.4423	1.08	0.476	0.8955	1.07	0.544	0.9538	2.352	0.1615	0.6631	2.67	0.155	0.6364	3.863	0.1731	0.6322	>10	0.1343	0.7417	1.061	0.5981	0.9283	1.05	0.688	0.9792	1.144	0.3531	0.8731	0.9725	0.8844	1	0.9527	0.8662	0.9988	0.927	0.806	0.987	1.08	0.837	0.9952	0.9436	0.8626	1	1.08	0.853	0.9957
	Max.of.pB_P	1.03	0.7589	0.9501	1.02	0.884	0.9862	1.04	0.713	0.9538	1.328	0.1426	0.6631	1.31	0.233	0.6364	1.463	0.7438	0.8443	1.119	0.5661	0.8111	0.9511	0.675	0.9283	0.974	0.833	0.9792	0.9474	0.6964	0.9646	0.9917	0.9767	1	1.117	0.6675	0.9988	1.06	0.851	0.987	1.03	0.904	0.9952	1.143	0.6364	1	1.11	0.704	0.9957
	Max.of.pTreg_P	1.113	0.3368	0.7177	1.08	0.499	0.8955	1.11	0.376	0.9538	1.637	0.1967	0.6631	2.01	0.152	0.6364	0.7871	0.6959	0.8119	>10	0.1238	0.7417	1.036	0.7673	0.9283	1.05	0.654	0.9792	1.258	0.203	0.8731	0.9185	0.6155	1	0.9936	0.9805	0.9988	1.04	0.888	0.987	1.04	0.894	0.9952	0.8341	0.559	1	0.831	0.552	0.9957
	Max.of.pTum_P	1.132	0.3249	0.7177	1.13	0.316	0.8955	1.15	0.234	0.9538	0.7583	0.6797	0.8422	0.605	0.543	0.8002	0.46	0.5146	0.7235	1.964	0.6432	0.8442	1.152	0.2398	0.9283	1.18	0.158	0.9792	1.136	0.4377	0.8986	1.178	0.309	1	1.01	0.9765	0.9988	0.883	0.74	0.987	1.08	0.864	0.9952	1.107	0.7922	1	1.44	0.422	0.9957
	Max.of.pT_P	1.356	0.01422	0.1991	1.37	0.0119	0.2234	1.34	0.0185	0.9538	1.846	0.2314	0.6631	1.84	0.248	0.6364	1.395	0.6484	0.7781	2.039	0.2474	0.7417	1.346	0.02214	0.31	1.31	0.0356	0.9792	1.313	0.1582	0.8731	1.261	0.1773	1	1.32	0.3766	0.9988	1.27	0.476	0.987	1.38	0.35	0.9952	1.293	0.4471	1	1.4	0.338	0.945
	Max.of.pTILs_P	1.199	0.06747	0.3334	1.16	0.136	0.84	1.17	0.113	0.9538	1.831	0.2345	0.6631	1.83	0.25	0.6364	1.451	0.6165	0.7551	1.91	0.287	0.7417	1.139	0.204	0.9283	1.15	0.173	0.9792	1.06	0.6721	0.9646	1.297	0.1501	1	1.251	0.4949	0.9988	1.2	0.61	0.987	1.32	0.447	0.9952	1.246	0.5379	1	1.36	0.399	0.9957
	Max.of.Tc	1.022	0.8624	0.9579	0.955	0.698	0.9612	0.961	0.749	0.9538	1.247	0.7337	0.868	1.42	0.616	0.8321	3.554	0.1571	0.5998	0.3909	0.7052	0.8869	0.947	0.6562	0.9283	0.952	0.694	0.9792	1.001	0.9954	0.9954	0.8972	0.6673	1	0.5548	0.1972	0.9988	0.431	0.19	0.987	0.439	0.21	0.9952	0.6363	0.351	1	0.661	0.434	0.9957
	Max.of.Th	1.339	0.01103	0.1991	1.18	0.15	0.84	1.15	0.232	0.9538	2.262	0.111	0.6631	2.85	0.0976	0.6364	3.795	0.1203	0.5416	>10	0.07639	0.7417	1.149	0.248	0.9283	1.11	0.384	0.9792	1.277	0.1364	0.8731	1.029	0.8806	1	0.7535	0.4275	0.9988	0.737	0.438	0.987	0.789	0.577	0.9952	0.7278	0.448	1	0.776	0.586	0.9957
	Max.of.Macs	1.238	0.05347	0.3007	1.2	0.0953	0.7789	1.18	0.13	0.9538	1.468	0.5604	0.8204	1.91	0.387	0.728	3.018	0.3192	0.7196	2.767	0.5475	0.8111	1.187	0.1185	0.9049	1.16	0.173	0.9792	1.204	0.2343	0.8731	1.139	0.4309	1	1.165	0.5006	0.9988	1.15	0.567	0.987	1.13	0.605	0.9952	1.168	0.5256	1	1.15	0.568	0.9957
	Max.of.PD1_T_pctT	1.07	0.6465	0.9202	1.08	0.605	0.8955	1.04	0.796	0.9538	1.178	0.7686	0.8844	1.15	0.815	0.9516	4.515	0.02904	0.3049	0.0794	0.1796	0.7417	1.072	0.6481	0.9283	1.03	0.822	0.9792	0.9462	0.8349	0.9856	1.09	0.6304	1	1	0.9988	0.9988	0.997	0.987	0.987	1.13	0.631	0.9952	1.016	0.9368	1	1.15	0.572	0.9957
	Max.of.PD1_Str_pctStr	0.9556	0.7549	0.9501	0.925	0.585	0.8955	0.907	0.507	0.9538	1.5	0.3716	0.7549	1.62	0.333	0.6993	6.887	0.014	0.168	0.1322	0.4871	0.7594	0.8903	0.4378	0.9283	0.868	0.368	0.9792	0.8233	0.3518	0.8731	0.9783	0.9293	1	0.9806	0.8969	0.9988	0.98	0.896	0.987	1.07	0.73	0.9952	0.9949	0.9726	1	1.08	0.667	0.9957
	Max.of.PDL1_Str_pctStr	0.8358	0.2057	0.64	0.798	0.134	0.84	0.802	0.142	0.9538	3.991	0.4431	0.7596	6.63	0.351	0.7191	>10	0.2678	0.6893	3.883	0.7289	0.8874	0.7904	0.1042	0.8753	0.794	0.136	0.9792	0.5744	0.08739	0.8731	0.9741	0.9002	1	0.4258	0.1115	0.9988	0.283	0.0553	0.987	0.284	0.0512	0.9952	0.2106	0.1978	1	0.273	0.303	0.945
	Max.of.PDL1_Tum_pctTum	0.9471	0.6318	0.9202	0.997	0.978	0.998	1	0.999	0.999	0.7331	0.5539	0.8204	0.752	0.618	0.8321	0.6298	0.5596	0.7235	3.963	0.3052	0.7417	1.039	0.7778	0.9283	1.03	0.81	0.9792	1.073	0.6673	0.9646	0.9133	0.7266	1	1.462	0.1389	0.9988	1.49	0.138	0.987	1.6	0.127	0.9952	1.344	0.3176	1	1.4	0.33	0.945
	Colocalization
	Morisita-Horn Index
	Max.of.MH.Tum_B	1.024	0.8344	0.9579	0.965	0.746	0.9791	0.95	0.636	0.9538	2.22	0.2953	0.7296	2.16	0.33	0.6993	3.53	0.287	0.6893	1.684	0.6206	0.8408	0.9481	0.6307	0.9283	0.935	0.537	0.9792	0.8604	0.3534	0.8731	1.001	0.9956	1	1.952	0.05317	0.9988	2.47	0.0634	0.987	2.57	0.0473	0.9952	2.922	0.01749	1	2.98	0.0291	0.945
	Max.of.MH.Tum_Treg	1.222	0.07483	0.3492	1.07	0.58	0.8955	1.11	0.411	0.9538	3.173	0.005609	0.1571	3.17	0.0219	0.6244	1.151	0.8835	0.9277	2.784	0.05438	0.7417	0.9718	0.8162	0.9367	1	0.996	0.996	1.081	0.617	0.9646	0.91	0.6666	1	1.151	0.6316	0.9988	1.08	0.817	0.987	1.15	0.678	0.9952	1.042	0.9223	1	1.13	0.788	0.9957
	Max.of.MH.Tum_Tcell	0.9863	0.9095	0.9677	0.931	0.532	0.8955	0.936	0.567	0.9538	1.614	0.4419	0.7596	1.58	0.512	0.7835	6.178	0.1018	0.5416	0.203	0.3698	0.7417	0.9061	0.3898	0.9283	0.918	0.465	0.9792	0.8635	0.2936	0.8731	1.008	0.967	1	1.057	0.8198	0.9988	1.01	0.98	0.987	0.977	0.925	0.9952	0.9592	0.8941	1	0.928	0.807	0.9957
	Max.of.MH.Tum_TILs	0.9927	0.9542	0.9677	0.922	0.505	0.8955	0.92	0.497	0.9538	1.615	0.4417	0.7596	1.58	0.513	0.7835	6.506	0.1032	0.5416	0.3044	0.4293	0.7455	0.8927	0.3556	0.9283	0.898	0.389	0.9792	0.843	0.2642	0.8731	0.9826	0.9306	1	1.039	0.8713	0.9988	0.992	0.974	0.987	0.967	0.888	0.9952	0.9465	0.8613	1	0.919	0.784	0.9957
	Max.of.MH.Treg_Foxp3nT	1.416	0.007851	0.1991	1.13	0.369	0.8955	1.16	0.261	0.9538	5.618	0.003518	0.1478	5.83	0.0223	0.6244	2.734	0.21	0.6686	>10	0.02705	0.7417	1.008	0.9525	0.9878	1.04	0.758	0.9792	1.178	0.4327	0.8986	0.9591	0.8174	1	1.033	0.904	0.9988	0.965	0.903	0.987	0.964	0.898	0.9952	0.9192	0.7806	1	0.922	0.783	0.9957
	Max.of.MH.TCell_B	1.022	0.8467	0.9579	1.03	0.8	0.9849	1.04	0.741	0.9538	1.039	0.9371	0.96	1.09	0.867	0.9589	1.068	0.9275	0.9505	1.175	0.8493	0.9909	1.029	0.7948	0.9283	1.03	0.758	0.9792	1.033	0.8307	0.9856	1.054	0.7591	1	2.151	0.05145	0.9988	2.15	0.0706	0.987	2.77	0.0269	0.9952	2.09	0.07176	1	2.48	0.0443	0.945
	Max.of.MH.Tum_Tc	1.019	0.8663	0.9579	0.992	0.938	0.9862	0.989	0.919	0.9772	1.612	0.3412	0.7549	1.6	0.383	0.728	>10	0.08548	0.5416	0.5992	0.5846	0.8184	0.9686	0.7772	0.9283	0.975	0.82	0.9792	1.016	0.9179	0.9916	0.9295	0.657	1	1.011	0.9725	0.9988	0.979	0.95	0.987	0.985	0.965	0.999	1.087	0.8234	1	1.1	0.803	0.9957
	Max.of.MH.Tum_Th	1.14	0.2745	0.7177	1.11	0.345	0.8955	1.1	0.415	0.9538	3.068	0.04874	0.5849	3.29	0.0727	0.6364	>10	0.01315	0.168	1.983	0.4349	0.7455	1.057	0.6261	0.9283	1.04	0.712	0.9792	0.9965	0.9807	0.9925	1.068	0.7251	1	0.9702	0.9056	0.9988	0.967	0.894	0.987	0.964	0.884	0.9952	1.054	0.8449	1	1.05	0.857	0.9957
	Max.of.MH.Tum_Mac	0.928	0.4917	0.8605	0.988	0.914	0.9862	1.04	0.694	0.9538	7.115	0.1796	0.6631	>10	0.127	0.6364	2.4	0.6203	0.7551	5.501	0.3896	0.7417	0.9658	0.7456	0.9283	1.02	0.851	0.9792	0.8296	0.2562	0.8731	1.175	0.3076	1	1.193	0.6149	0.9988	1.25	0.557	0.987	1.34	0.527	0.9952	1.049	0.8943	1	1.01	0.986	0.9979
	Max.of.MH.Mac_T	1.05	0.6573	0.9202	1.06	0.596	0.8955	1.06	0.575	0.9538	1.84	0.4037	0.7549	1.82	0.432	0.756	>10	0.2391	0.6893	1.144	0.9421	1	1.034	0.7552	0.9283	1.04	0.72	0.9792	0.9736	0.837	0.9856	1.125	0.5409	1	1.221	0.4912	0.9988	1.18	0.611	0.987	1.48	0.308	0.9952	1.218	0.5444	1	1.54	0.281	0.945
	Max.of.MH.Mac_Tc	1.007	0.9473	0.9677	1.05	0.625	0.8955	1.04	0.69	0.9538	1.318	0.5958	0.8204	1.27	0.658	0.8489	>10	0.2255	0.6765	0.03721	0.1046	0.7417	1.04	0.7133	0.9283	1.03	0.758	0.9792	1.126	0.4522	0.9044	0.9524	0.7291	1	1.252	0.5051	0.9988	1.2	0.625	0.987	1.51	0.342	0.9952	1.241	0.5602	1	1.56	0.316	0.945
	Max.of.MH.Mac_Th	1.114	0.3808	0.7439	1.11	0.37	0.8955	1.12	0.329	0.9538	2.748	0.2233	0.6631	2.98	0.204	0.6364	6.577	0.2579	0.6893	9.07	0.2576	0.7417	1.075	0.5418	0.9283	1.09	0.488	0.9792	1.049	0.755	0.9856	1.118	0.5621	1	1.018	0.9425	0.9988	0.945	0.836	0.987	1	0.994	0.999	1.023	0.9367	1	1.09	0.77	0.9957
	Max.of.MH.PD1T_PDL1str	1.109	0.3503	0.7177	1.07	0.561	0.8955	1.08	0.489	0.9538	1.542	0.2279	0.6631	2.4	0.121	0.6364	1.982	0.2872	0.6893	6.92	0.1253	0.7417	1.031	0.7923	0.9283	1.04	0.754	0.9792	1.06	0.7005	0.9646	1.039	0.8393	1	0.9812	0.9457	0.9988	0.807	0.564	0.987	0.951	0.919	0.9952	1.05	0.904	1	2.03	0.325	0.945
	Max.of.MH.PD1Tc_PDL1str	0.9835	0.8969	0.9677	0.945	0.67	0.938	0.957	0.744	0.9538	1.415	0.2134	0.6631	1.54	0.191	0.6364	>10	0.008151	0.1369	NA	1	1	0.885	0.4124	0.9283	0.896	0.467	0.9792	0.7375	0.1837	0.8731	1.123	0.5442	1	0.6576	0.2139	0.9988	0.379	0.0755	0.987	0.372	0.0768	0.9952	0.4979	0.2613	1	0.504	0.36	0.945
	Max.of.MH.PD1Th_PDL1str	1.107	0.3495	0.7177	1.07	0.563	0.8955	1.07	0.512	0.9538	1.524	0.2263	0.6631	2.33	0.12	0.6364	1.963	0.2793	0.6893	6.641	0.1253	0.7417	1.03	0.7957	0.9283	1.03	0.784	0.9792	1.063	0.6809	0.9646	1.021	0.9088	1	1.002	0.9953	0.9988	0.829	0.62	0.987	1	0.999	0.999	1.084	0.8459	1	2.28	0.274	0.945
	Max.of.MH.PD1T_PDL1tum	1.059	0.6241	0.9202	1.02	0.859	0.9862	0.969	0.792	0.9538	1.014	0.9825	0.9825	0.943	0.924	0.9655	>10	0.008151	0.1369	<0.01	0.3766	0.7417	1.023	0.8496	0.939	0.973	0.817	0.9792	0.946	0.8021	0.9856	1.003	0.9821	1	2.421	0.1749	0.9988	2.49	0.199	0.987	2.49	0.208	0.9952	2.912	0.1119	1	2.91	0.168	0.945
	Max.of.MH.PD1Tc_PDL1tum	0.9777	0.8206	0.9579	0.94	0.527	0.8955	0.923	0.41	0.9538	2.14	0.2134	0.6631	2.56	0.191	0.6364	>10	0.008151	0.1369	NA	1	1	0.9259	0.4474	0.9283	0.909	0.347	0.9792	0.7657	0.2621	0.8731	0.9724	0.7997	1	1.819	0.5291	0.9988	1.82	0.608	0.987	1.8	0.612	0.9952	NA	1	1	NA	NA	NA
	Max.of.MH.PD1Th_PDL1tum	1.063	0.5921	0.9202	1.03	0.792	0.9849	0.98	0.863	0.9538	1.035	0.9504	0.9619	0.971	0.959	0.978	>10	0.008151	0.1369	<0.01	0.3766	0.7417	1.033	0.786	0.9283	0.983	0.886	0.9796	0.9682	0.8803	0.9856	1.007	0.9614	1	2.267	0.1856	0.9988	2.31	0.209	0.987	2.32	0.218	0.9952	2.69	0.112	1	2.69	0.168	0.945
	Max.of.MH.PD1T_AnyPDL1	1.144	0.2496	0.7177	1.12	0.352	0.8955	1.1	0.396	0.9538	1.541	0.2526	0.6631	2.05	0.157	0.6364	2.246	0.2149	0.6686	2.24	0.5697	0.8111	1.082	0.5177	0.9283	1.06	0.609	0.9792	1.103	0.5565	0.9428	1.034	0.8531	1	0.9047	0.734	0.9988	0.699	0.36	0.987	0.759	0.569	0.9952	0.9581	0.9193	1	1.55	0.52	0.9957
	Max.of.MH.PD1Tc_AnyPDL1	0.9948	0.9677	0.9677	0.957	0.737	0.9791	0.968	0.806	0.9538	1.435	0.2134	0.6631	1.56	0.191	0.6364	>10	0.008151	0.1369	NA	1	1	0.9008	0.4762	0.9283	0.911	0.53	0.9792	0.7565	0.2179	0.8731	1.124	0.5339	1	0.6361	0.1904	0.9988	0.359	0.073	0.987	0.352	0.073	0.9952	0.4808	0.2524	1	0.484	0.354	0.945
	Max.of.MH.PD1Th_AnyPDL1	1.137	0.2566	0.7177	1.11	0.365	0.8955	1.09	0.428	0.9538	1.521	0.2504	0.6631	2	0.155	0.6364	2.208	0.2075	0.6686	2.199	0.5697	0.8111	1.076	0.5362	0.9283	1.06	0.651	0.9792	1.105	0.5448	0.9428	1.017	0.9232	1	0.9222	0.788	0.9988	0.709	0.393	0.987	0.783	0.628	0.9952	0.9899	0.9816	1	1.74	0.445	0.9957
	Ecoscore
	Max.of.EcoScore2	0.9204	0.4507	0.9929	0.861	0.26	0.988	0.874	0.315	0.975	>10	0.3353	0.6692	>10	0.396	0.6494	>10	0.2669	0.7295	0.5333	0.9248	1	0.8583	0.2258	0.8973	0.873	0.317	0.9274	0.8981	0.3485	0.8474	0.2306	0.1411	0.9809	1.224	0.5818	0.9886	1.16	0.74	0.9266	1.16	0.739	0.943	2.333	0.7925	1	2.26	0.803	0.8664
	Spatial Proximity Score
	Max.of.SPS.20auc..Tum_B	1.016	0.8958	0.9929	0.93	0.564	0.988	0.926	0.553	0.975	0.9327	0.9642	1	1.02	0.992	1	>10	0.2044	0.6446	0.04811	0.6102	1	0.9298	0.5614	0.8973	0.925	0.549	0.9274	0.9247	0.6234	0.9827	1.011	0.9622	0.9809	1.33	0.2612	0.9497	1.38	0.222	0.7843	1.47	0.137	0.7966	1.361	0.2063	0.7856	1.41	0.175	0.6592
	Max.of.SPS.20auc..B_Tum	0.924	0.5012	0.9929	1	0.966	0.988	1.01	0.918	0.975	0.6584	0.3917	0.6692	0.525	0.264	0.4706	2.164	0.1964	0.6446	0.2526	0.1039	0.3952	1.042	0.7101	0.8973	1.06	0.595	0.9274	1.058	0.6766	0.9827	1.044	0.8375	0.9809	1.134	0.6028	0.9886	1.04	0.885	0.9549	1.04	0.885	0.9451	1.272	0.4825	0.8197	1.29	0.463	0.8307
	Max.of.SPS.20auc..Tum_T.1	1.069	0.5462	0.9929	1.05	0.676	0.988	1.06	0.606	0.975	1.818	0.1999	0.594	1.92	0.205	0.4694	4.329	0.1048	0.5125	6.491	0.2744	0.625	1.021	0.8535	0.8973	1.03	0.777	0.9567	1.054	0.6932	0.9827	1.029	0.9033	0.9809	1.495	0.116	0.9497	1.48	0.184	0.7843	1.46	0.19	0.7966	1.567	0.08917	0.6806	1.55	0.132	0.6592
	Max.of.SPS.20auc..T_Tum.1	0.9272	0.5601	0.9929	1.01	0.968	0.988	0.983	0.894	0.975	0.4602	0.1917	0.594	0.259	0.0495	0.3697	1.248	0.8669	1	0.1851	0.04174	0.3952	1.077	0.5861	0.8973	1.07	0.621	0.9274	0.996	0.9827	0.9827	1.12	0.5689	0.9809	0.805	0.4557	0.9886	0.771	0.38	0.7843	0.728	0.307	0.7966	0.6814	0.295	0.7856	0.637	0.256	0.7497
	Max.of.SPS.20auc..Tum_Treg	1.352	0.01112	0.4559	1.32	0.026	0.988	1.27	0.0439	0.975	4.575	2.222e-05	0.000911	6.12	0.00758	0.3108	>10	0.02085	0.1425	2.559	0.03341	0.3952	1.173	0.2659	0.8973	1.14	0.32	0.9274	1.49	0.1013	0.8474	1.005	0.9793	0.9809	1.259	0.0658	0.9497	1.25	0.16	0.7843	1.25	0.165	0.7966	1.542	0.02826	0.6806	1.52	0.091	0.6592
	Max.of.SPS.20auc..Treg_Tum	1.158	0.192	0.9929	1.18	0.138	0.988	1.16	0.173	0.975	2.052	0.06719	0.551	2.39	0.0512	0.3697	0.9288	0.9271	1	2.172	0.1834	0.5013	1.128	0.305	0.8973	1.1	0.404	0.9274	1.437	0.0216	0.8474	0.89	0.5187	0.9809	1.417	0.2466	0.9497	1.37	0.343	0.7843	1.34	0.379	0.7966	1.386	0.3663	0.7856	1.37	0.395	0.8307
	Max.of.SPS.20auc..T_B	1.063	0.6065	0.9929	0.983	0.883	0.988	0.98	0.864	0.975	1.761	0.5095	0.7461	1.73	0.523	0.8018	>10	0.01886	0.1425	0.9708	0.9827	1	0.9763	0.8351	0.8973	0.973	0.818	0.9567	0.9612	0.7887	0.9827	1.04	0.8474	0.9809	0.9789	0.9317	1	0.977	0.926	0.9735	1.05	0.868	0.9451	0.9526	0.8751	1	1.01	0.968	1
	Max.of.SPS.20auc..B_T	0.9591	0.7216	0.9929	1.06	0.617	0.988	1.05	0.691	0.975	1.863	0.3005	0.6692	2.5	0.242	0.4706	4.787	0.1581	0.5893	0.03349	0.1625	0.4759	1.04	0.7377	0.8973	1.02	0.84	0.9567	1.153	0.3755	0.8474	0.9095	0.6046	0.9809	1.104	0.7007	1	1.08	0.77	0.9266	1.14	0.628	0.9246	1.137	0.6327	0.9265	1.18	0.538	0.8664
	Max.of.SPS.20auc..T_Treg	1.177	0.09867	0.9929	1.06	0.561	0.988	1.07	0.509	0.975	3.373	0.02487	0.3399	3.48	0.0494	0.3697	1.369	0.8039	1	>10	0.03126	0.3952	1.023	0.8281	0.8973	1.03	0.758	0.9567	1.078	0.5828	0.9827	0.9836	0.9211	0.9809	1.627	0.03438	0.9497	1.64	0.0735	0.7843	1.61	0.0869	0.7966	1.746	0.1328	0.6806	1.71	0.166	0.6592
	Max.of.SPS.20auc..Treg_T	1.102	0.3832	0.9929	0.97	0.785	0.988	0.979	0.853	0.975	1.699	0.225	0.594	1.78	0.229	0.4694	1.63	0.4386	0.999	3.479	0.1985	0.5087	0.9277	0.519	0.8973	0.937	0.576	0.9274	0.9949	0.9743	0.9827	0.8899	0.5013	0.9809	0.9308	0.809	1	0.866	0.648	0.8848	0.845	0.603	0.9246	0.8929	0.7318	1	0.871	0.683	0.8664
	Max.of.SPS.20auc..Tum_Tc	0.9989	0.9929	0.9929	0.98	0.865	0.988	1	0.97	0.975	1.187	0.7292	0.9966	1.29	0.633	0.8788	4.196	0.1125	0.5125	0.3039	0.6295	1	0.9707	0.8042	0.8973	0.994	0.958	0.9819	0.9859	0.9198	0.9827	1.078	0.752	0.9809	1.001	0.9986	1	0.896	0.824	0.9384	0.883	0.801	0.9451	1.603	0.3625	0.7856	1.62	0.391	0.8307
	Max.of.SPS.20auc..Tc_Tum	1.041	0.7428	0.9929	1.04	0.752	0.988	1.06	0.645	0.975	1.227	0.7153	0.9966	1.16	0.796	0.989	1.799	0.5437	1	0.535	0.4827	0.9895	1.043	0.739	0.8973	1.07	0.595	0.9274	1.011	0.949	0.9827	1.149	0.4572	0.9809	0.949	0.8585	1	0.949	0.858	0.9508	0.96	0.899	0.9451	1.052	0.874	1	1.09	0.794	0.8664
	Max.of.SPS.20auc..Tum_Th	1.134	0.1877	0.9929	1.08	0.395	0.988	1.07	0.478	0.975	2.927	0.008206	0.1682	3.12	0.0255	0.3697	4.305	0.04328	0.2535	3.262	0.1109	0.3952	1.04	0.7015	0.8973	1.02	0.82	0.9567	1.026	0.8379	0.9827	1.039	0.832	0.9809	1.608	0.3126	0.9497	1.6	0.336	0.7843	1.64	0.344	0.7966	2.058	0.1184	0.6806	2.19	0.139	0.6592
	Max.of.SPS.20auc..Th_Tum	1.001	0.9929	0.9929	1.01	0.96	0.988	0.978	0.847	0.975	1.033	0.9645	1	0.648	0.67	0.8861	0.7511	0.9104	1	0.5359	0.5077	0.9912	1.006	0.9619	0.9859	0.984	0.887	0.9672	0.9339	0.6622	0.9827	1.041	0.8113	0.9809	1.136	0.5863	0.9886	1.16	0.55	0.8332	1.15	0.561	0.9246	1.236	0.3826	0.7856	1.23	0.397	0.8307
	Max.of.SPS.20auc..Tum_Mac	1.164	0.2212	0.9929	1.18	0.166	0.988	1.24	0.0693	0.975	2.345	0.05107	0.5235	2.81	0.0541	0.3697	2.541	0.2289	0.6703	4.2	0.228	0.5499	1.112	0.4127	0.8973	1.17	0.216	0.9274	1.054	0.7618	0.9827	1.305	0.1186	0.9809	1.145	0.3706	0.9497	1.14	0.395	0.7843	1.15	0.408	0.7966	1.174	0.2967	0.7856	1.18	0.328	0.8307
	Max.of.SPS.20auc..Mac_Tum	0.972	0.8073	0.9929	0.983	0.877	0.988	1.03	0.82	0.975	1.793	0.2186	0.594	1.76	0.253	0.4706	1.717	0.505	1	1.035	0.9557	1	0.9522	0.6773	0.8973	1	0.994	0.994	0.9615	0.7976	0.9827	1.078	0.7041	0.9809	0.7919	0.5245	0.9886	0.8	0.557	0.8332	0.628	0.351	0.7966	0.7198	0.4024	0.7856	0.499	0.195	0.6592
	Max.of.SPS.20auc..Mac_Tc	0.994	0.9591	0.9929	0.973	0.808	0.988	0.995	0.964	0.975	1.086	0.8852	1	1.27	0.717	0.9187	6.089	0.1536	0.5893	0.6706	0.7958	1	0.9689	0.7859	0.8973	0.988	0.92	0.9672	1.022	0.8733	0.9827	0.9504	0.8462	0.9809	0.8908	0.6756	1	0.82	0.528	0.8332	0.883	0.709	0.9377	1.011	0.972	1	1.12	0.726	0.8664
	Max.of.SPS.20auc..Tc_Mac	0.9925	0.9389	0.9929	0.973	0.796	0.988	0.966	0.731	0.975	0.9792	0.9522	1	1.07	0.862	1	1.1	0.8288	1	2.17	0.6009	1	0.9616	0.7228	0.8973	0.945	0.592	0.9274	0.9752	0.8917	0.9827	0.9256	0.5786	0.9809	1.224	0.3681	0.9497	1.21	0.424	0.7843	1.25	0.303	0.7966	1.305	0.2587	0.7856	1.35	0.185	0.6592
	Max.of.SPS.20auc..Mac_Th	1.156	0.1714	0.9929	1.08	0.477	0.988	1.09	0.387	0.975	1.449	0.4812	0.7461	1.66	0.392	0.6494	1.835	0.4314	0.999	2.748	0.4283	0.9242	1.061	0.574	0.8973	1.08	0.488	0.9274	1.142	0.3214	0.8474	0.9959	0.9809	0.9809	0.9351	0.8074	1	0.914	0.76	0.9266	1.09	0.821	0.9451	0.9689	0.9139	1	1.17	0.677	0.8664
	Max.of.SPS.20auc..Th_Mac	0.9674	0.7735	0.9929	1.05	0.682	0.988	1.12	0.371	0.975	0.6849	0.4504	0.7387	0.682	0.528	0.8018	0.7679	0.6946	1	0.4288	0.6618	1	1.083	0.5266	0.8973	1.14	0.296	0.9274	0.9398	0.7184	0.9827	1.442	0.06306	0.9809	1.187	0.3295	0.9497	1.17	0.38	0.7843	1.19	0.302	0.7966	1.233	0.2548	0.7856	1.25	0.209	0.6592
	Max.of.SPS.20auc..PD1Tc_PDL1tum	1.09	0.3002	0.9929	1.07	0.434	0.988	1.05	0.581	0.975	NA	1	1	NA	NA	NA	NA	1	1	NA	1	1	1.074	0.4018	0.8973	1.05	0.556	0.9274	1.138	0.5784	0.9827	1.033	0.7242	0.9809	NA	NA	NA	NA	NA	NA	NA	NA	NA	NA	NA	NA	NA	NA	NA
	Max.of.SPS.20auc..PDL1tum_PD1Tc	1.082	0.3374	0.9929	1.07	0.453	0.988	1.04	0.66	0.975	NA	1	1	NA	NA	NA	NA	1	1	NA	1	1	1.07	0.4152	0.8973	1.04	0.637	0.9274	1.801	0.7586	0.9827	1.031	0.7242	0.9809	NA	NA	NA	NA	NA	NA	NA	NA	NA	NA	NA	NA	NA	NA	NA
	Max.of.SPS.20auc..PD1Th_PDL1tum	0.9676	0.7302	0.9929	0.922	0.429	0.988	0.925	0.457	0.975	NA	1	1	NA	NA	NA	NA	1	1	NA	1	1	0.9226	0.425	0.8973	0.926	0.466	0.9274	0.9214	0.4775	0.9789	0.9699	0.8828	0.9809	1.51	0.257	0.9497	1.5	0.295	0.7843	1.5	0.307	0.7966	1.716	0.1185	0.6806	1.72	0.175	0.6592
	Max.of.SPS.20auc..PDL1tum_PD1Th	0.9141	0.3921	0.9929	0.861	0.202	0.988	0.856	0.217	0.975	NA	1	1	NA	NA	NA	NA	1	1	NA	1	1	0.8599	0.1795	0.8973	0.856	0.218	0.9274	0.9086	0.3532	0.8474	0.5141	0.1968	0.9809	0.8365	0.8532	1	0.468	0.569	0.8332	0.47	0.569	0.9246	>10	0.1185	0.6806	10	0.175	0.6592
	Max.of.SPS.20auc..PD1Tc_PDL1str	0.989	0.9374	0.9929	0.96	0.77	0.988	0.927	0.58	0.975	1.656	0.2134	0.594	1.87	0.191	0.4694	>10	0.008151	0.08355	NA	1	1	0.9148	0.5674	0.8973	0.885	0.415	0.9274	0.6591	0.3607	0.8474	0.9281	0.6189	0.9809	1.024	0.8802	1	0.862	0.592	0.837	0.893	0.683	0.9334	1.174	0.5382	0.8197	1.2	0.465	0.8307
	Max.of.SPS.20auc..PDL1str_PD1Tc	1.017	0.8852	0.9929	0.981	0.875	0.988	0.979	0.858	0.975	2.635	0.2134	0.594	3.31	0.191	0.4694	>10	0.008151	0.08355	NA	1	1	0.9642	0.7796	0.8973	0.965	0.772	0.9567	0.6331	0.1958	0.8474	1.046	0.663	0.9809	0.6764	0.3673	0.9497	0.564	0.312	0.7843	0.595	0.38	0.7966	0.5083	0.3334	0.7856	0.54	0.446	0.8307
	Max.of.SPS.20auc..PD1Th_PDL1str	0.977	0.8127	0.9929	0.998	0.988	0.988	0.997	0.975	0.975	1.222	0.3807	0.6692	1.45	0.223	0.4694	1.16	0.6919	1	>10	0.1253	0.3952	0.9603	0.7258	0.8973	0.95	0.656	0.9274	0.8985	0.5575	0.9827	0.9855	0.9224	0.9809	0.8218	0.5881	0.9886	0.544	0.212	0.7843	0.576	0.294	0.7966	0.8961	0.8529	1	1.22	0.782	0.8664
	Max.of.SPS.20auc..PDL1str_PD1Th	0.9139	0.3492	0.9929	0.938	0.544	0.988	0.969	0.767	0.975	1.188	0.2541	0.6128	1.31	0.154	0.4694	0.962	0.9081	1	1.724	0.1253	0.3952	0.8279	0.1862	0.8973	0.848	0.267	0.9274	0.7792	0.1616	0.8474	1.256	0.5246	0.9809	0.7453	0.4537	0.9886	0.709	0.426	0.7843	0.784	0.642	0.9246	0.7669	0.5285	0.8197	0.873	0.799	0.8664
	Max.of.SPS.20auc..Mac_T	1.095	0.423	0.9929	1.05	0.669	0.988	1.07	0.545	0.975	1.176	0.7734	1	1.33	0.643	0.8788	2.414	0.3666	0.9394	1.345	0.7836	1	1.042	0.7174	0.8973	1.06	0.611	0.9274	1.128	0.3927	0.8474	0.9739	0.8921	0.9809	0.9782	0.9329	1	0.926	0.791	0.9266	1.05	0.892	0.9451	1.068	0.8165	1	1.25	0.494	0.8439
	Max.of.SPS.20auc..T_Mac	0.9815	0.8627	0.9929	1.06	0.594	0.988	1.13	0.315	0.975	0.7371	0.5025	0.7461	0.731	0.605	0.8788	0.837	0.7748	1	0.3891	0.7187	1	1.097	0.4575	0.8973	1.15	0.262	0.9274	0.9763	0.8859	0.9827	1.428	0.07136	0.9809	1.246	0.3164	0.9497	1.23	0.372	0.7843	1.3	0.225	0.7966	1.316	0.2401	0.7856	1.4	0.142	0.6592
	Max.of.SPS.20auc..PD1T_PDL1tum	1.04	0.6957	0.9929	0.997	0.98	0.988	0.987	0.898	0.975	NA	1	1	NA	NA	NA	NA	1	1	NA	1	1	0.9999	0.9992	0.9992	0.99	0.92	0.9672	0.8535	0.5241	0.9827	1.021	0.8362	0.9809	2.585	0.2618	0.9497	2.56	0.3	0.7843	2.54	0.312	0.7966	3.504	0.1185	0.6806	3.5	0.175	0.6592
	Max.of.SPS.20auc..PDL1tum_PD1T	0.9768	0.8226	0.9929	0.922	0.466	0.988	0.925	0.486	0.975	NA	1	1	NA	NA	NA	NA	1	1	NA	1	1	0.9212	0.4625	0.8973	0.926	0.493	0.9274	0.8622	0.3635	0.8474	1.009	0.9408	0.9809	0.7482	0.8532	1	0.292	0.569	0.8332	0.293	0.569	0.9246	>10	0.1185	0.6806	>10	0.175	0.6592
	Max.of.SPS.20auc..PD1T_PDL1str	0.963	0.7391	0.9929	0.969	0.782	0.988	0.961	0.724	0.975	1.291	0.3708	0.6692	1.62	0.216	0.4694	1.229	0.6579	1	>10	0.1253	0.3952	0.9271	0.5569	0.8973	0.911	0.467	0.9274	0.7746	0.268	0.8474	0.9695	0.8374	0.9809	0.8648	0.7012	1	0.562	0.281	0.7843	0.608	0.382	0.7966	1.016	0.9791	1	1.36	0.657	0.8664
	Max.of.SPS.20auc..PDL1str_PD1T	0.8959	0.2803	0.9929	0.903	0.325	0.988	0.921	0.435	0.975	1.271	0.2318	0.594	1.46	0.138	0.4694	1.007	0.9869	1	2.075	0.1253	0.3952	0.8292	0.1412	0.8973	0.84	0.189	0.9274	0.7247	0.08025	0.8474	1.096	0.6771	0.9809	0.7668	0.5178	0.9886	0.702	0.44	0.7843	0.785	0.654	0.9246	0.7046	0.4907	0.8197	0.802	0.724	0.8664
	Max.of.SPS.20auc..PD1Tc_AnyPDL1	0.9894	0.9415	0.9929	0.959	0.774	0.988	0.926	0.583	0.975	1.687	0.2134	0.594	1.91	0.191	0.4694	>10	0.008151	0.08355	NA	1	1	0.913	0.5712	0.8973	0.882	0.417	0.9274	0.6492	0.3607	0.8474	0.9265	0.6216	0.9809	1.034	0.8242	1	0.891	0.669	0.8848	0.92	0.759	0.943	1.18	0.5398	0.8197	1.21	0.466	0.8307
	Max.of.SPS.20auc..AnyPDL1_PD1Tc	1.023	0.8441	0.9929	0.99	0.934	0.988	0.987	0.907	0.975	2.33	0.2134	0.594	2.85	0.191	0.4694	>10	0.008151	0.08355	NA	1	1	0.9714	0.8223	0.8973	0.97	0.806	0.9567	0.6367	0.2036	0.8474	1.046	0.6624	0.9809	0.6713	0.3705	0.9497	0.548	0.304	0.7843	0.578	0.37	0.7966	0.4294	0.3043	0.7856	0.455	0.426	0.8307
	Max.of.SPS.20auc..PD1Th_AnyPDL1	0.9617	0.7184	0.9929	0.962	0.724	0.988	0.958	0.695	0.975	1.277	0.3746	0.6692	1.58	0.219	0.4694	1.211	0.6708	1	>10	0.1253	0.3952	0.9217	0.5088	0.8973	0.911	0.448	0.9274	0.7737	0.2278	0.8474	0.9815	0.8987	0.9809	0.7903	0.5729	0.9886	0.519	0.239	0.7843	0.556	0.33	0.7966	0.8896	0.8514	1	1.21	0.796	0.8664
	Max.of.SPS.20auc..AnyPDL1_PD1Th	0.9258	0.4592	0.9929	0.945	0.612	0.988	0.966	0.757	0.975	1.297	0.1479	0.594	1.46	0.0887	0.4546	1.039	0.9158	1	1.632	0.1253	0.3952	0.8309	0.2111	0.8973	0.84	0.254	0.9274	0.6916	0.1067	0.8474	1.075	0.7478	0.9809	0.6422	0.3079	0.9497	0.597	0.305	0.7843	0.62	0.406	0.7966	0.6951	0.4229	0.7881	0.756	0.615	0.8664
	Max.of.SPS.20auc..PD1T_AnyPDL1	0.959	0.7124	0.9929	0.961	0.731	0.988	0.954	0.68	0.975	1.292	0.3708	0.6692	1.62	0.216	0.4694	1.229	0.6579	1	>10	0.1253	0.3952	0.9182	0.511	0.8973	0.904	0.432	0.9274	0.7665	0.2485	0.8474	0.9655	0.8175	0.9809	0.8829	0.7397	1	0.591	0.319	0.7843	0.642	0.432	0.8051	1.068	0.9099	1	1.43	0.596	0.8664
	Max.of.SPS.20auc..AnyPDL1_PD1T	0.9374	0.5461	0.9929	0.954	0.677	0.988	0.97	0.79	0.975	1.342	0.1434	0.594	1.54	0.0856	0.4546	1.062	0.8808	1	1.732	0.1253	0.3952	0.8572	0.2808	0.8973	0.864	0.315	0.9274	0.6751	0.1082	0.8474	1.077	0.6988	0.9809	0.6802	0.3219	0.9497	0.605	0.29	0.7843	0.625	0.379	0.7966	0.6797	0.3902	0.7856	0.726	0.554	0.8664
[truncated: 27 more columns]
