# Supplementary material for: B-cells and regulatory T-cells in the microenvironment of HER2+ breast cancer are associated with decreased survival: a real-world analysis of women with HER2+ metastatic breast cancer
Source: Breast Cancer Res. 2023 Oct 4;25:117. doi: 10.1186/s13058-023-01717-1 (PMC10552219; doi:10.1186/s13058-023-01717-1)
Supplement: Supplementary file 5 — Additional file 5: De-identified clinical data used in this study. [file 13058_2023_1717_MOESM5_ESM.xlsx]

## Sheet: Library 
Sheet	Variable	Type of data	Description	Remarks	Type of data
Clinical IHC MIF data HER2 MBC	RNA_SampleName	string	RNA sample ID		Sample information
	PTID	number	Patient ID
	Description	string	description tissue sample
	UniqueID	string	sample ID
	momentPA	string	type of sample: preneoadjuvant biopsy, resection, metastasis
	included_allanalysis	string	describes in which analysis sample is included, yes means all
	onept	yes/double	indicate if patient has multiple samples (double)
	useM	yes/no	use for analysis of metastatic samples
	includeprimary	yes/no	use for analysis of primary tumor samples
	FUPtime_days	number	follow-up time since diagnosis of MBC in days		Outcome data
	OSevent	0 - 1	death 1, alive 0
	BCSSevent	0 - 1	death due to BC 1, alive or censored 0
	EFS1_days	number	follow-up time since diagnosis of MBC in days until event
	EFSevent	0 - 1	next progression of MBC after first treatment for MBC
	rCR	binary	radiological complete response
	denovo	binary	de novo MBC, metachronous (recurrent) MBC		Baseline clinical data
	timeMBC_months	number	disease-free interval between diagnosis primary breast cancer and diagnosis of MBC
	cNstage	categories	clinical nodal stage: 0, 1, 2, 3
	ERPR	categories	ER and PR negative, ER or PR < 50% positive, ER and PR >50% positive
	ER%	number	ER positivity in %
	ER	binary	ER positive (if >=10%), ER negative (if <10% positive)
	PR%	number	PR positivity in %
	PR	binary	PR positive (if >=10%), PR negative (if <10% positive)
	ERmaxTMA	number	ER positivity - IHC - maximum score over 3 cores on TMA		IHC
	PRmaxTMA	number	PR positivity - IHC - maximum score over 3 cores on TMA
	HER2ihc	categories	maximum labeling intensity of HER2 of proportion of complete membranous staining over 3 TMA cores; 0, 1, 2, 3
	HER2sish	categories	maximum HER2 amplification by sish probe analysis over 3 TMA cores: no amplification, low amplification, high amplification.
	ARmaxTMA	number	maximum score of AR positivity over 3 cores on TMA
	gradePT	binary	BR grade 1 or 2, BR grade 3 (whole slides)		Baseline clinical data
	priortztingeneral	binary	prior treatment with trastuzumab (yes/no)
	ptz for MBC	yes/no	treatment with pertuzumab for MBC
	1stline for MBC	string	description of first line treatment for MBC
	singleorganmets	binary	metastases at diagnosis MBC limited to a single organ, metastases at diagnosis MBC to multiple organs
	oligomets	binary	oligometastases (maximum of 3 distant metastases), multiple metastases
	ageMBC	number	age at diagnosis of MBC
	STILS%	number	stromal tumor infiltrating lymphocytes as % of stroma (evaluated on whole slides)
	stilscat	categories	sTILs low <=10%, stils intermediate 11-59%, sTILs high =>60%
	CD3max	number	CD3 % of stroma - IHC - maximum score over 3 TMA cores		IHC
	CD8max	number	CD8 % of stroma- IHC - maximum score over 3 TMA cores
	CD20max	number	CD20 % of stroma - IHC - maximum score over 3 TMA cores
	CD68max	number	CD68 % of stroma - IHC - maximum score over 3 TMA cores
	PDL1max	number	PDL1 % of stroma - IHC - maximum score over 3 TMA cores
	CD56maxIC	number	CD56 % of immune cells - IHC - maximum score over 3 TMA cores
	CD56maxTC	categories	CD56 immune cells negative, CD56 immune cells positive
	Max of B	number	B cells (CD20+ cells) - MIF - maximum score over 3 TMA cores	% of total cell count	MIF Panel 1
	Max of Treg	number	Regulatory T cells (Tregs) (FoxP3+, CD3+ cells) - MIF - maximum score over 3 TMA cores	% of total cell count
	Max of T	number	maximum score of T cells (CD3+ cells) over 3 TMA cores, evaluated by multiplex immunofluorescence	% of total cell count
	Max of TILs	number	B and T cells (CD20+ cells + CD3+ cells) - MIF - maximum score over 3 TMA cores	% of total cell count
	Max of pB_P	number	proliferating B cells as a percent of total B cells - MIF - maximum score over 3 TMA cores	% of parent cell count
	Max of pTreg_P	number	proliferating Treg cells as a percent of total Treg cells - MIF- maximum score over 3 TMA cores	% of parent cell count
	Max of pTum_P P1	number	proliferating tumor cells (CK+,KI-67+) as a percent of total tumor cells - MIF - maximum score over 3 TMA cores	% of parent cell count
	Max of pT_P	number	proliferating T cells (CD3+,KI-67+) as a percent of total T cells - MIF - maximum score over 3 TMA cores	% of parent cell count
	Max of pTILs_P	number	proliferating TILs (CD3+,KI-67+ OR CD20+, KI-67+) as a percent of total TILs - MIF - maximum score over 3 TMA cores	% of parent cell count
	Max of MH-Tum_B	number	Morisita-Horn colocalization score of tumor cells & B cells (CD20+) - MIF - maximum score over 3 TMA cores	see STAR methods for explanation of Morisita-Horn Index
	Max of MH-Tum_Treg	number	Morisita-Horn colocalization score of tumor cells & all T cells (CD3+) - MIF - maximum score over 3 TMA cores
	Max of MH-Tum_Tcell	number	Morisita-Horn colocalization score of tumor cells & TILs (B [CD20+] & T cells [CD3+]) - MIF - maximum score over 3 TMA cores
	Max of MH-Tum_TILs	number	Morisita-Horn colocalization score of tumor cells & Treg cells (FOXP3+ CD3+) - MIF - maximum score over 3 TMA cores
	Max of MH-Treg_Foxp3nT	number	Morisita-Horn colocalization score of Treg cells (FOXP3+ CD3+) & non-Treg T cells (FOXP3- CD3+) - MIF - maximum score over 3 TMA cores
	Max of MH-TCell_B	number	Morisita-Horn colocalization score of T cells (CD3+) & B cells (CD20+) - MIF - maximum score over 3 TMA cores
	Max of EcoScore2	number	Ecoscore 2: Str-High & TIL-High, Str-High & TIL-Low, Str-Low & TIL-High, Str-Low & TIL-Low - MIF - maximum score over 3 TMA cores	see STAR methods for formula
	Max of SPS(20auc)-Tum_B	number	SPS(20auc)-Tumor to B cells - MIF - maximum score over 3 TMA cores	see STAR methods for explanation of Spatial Proximity Score, area under the curve from 0 to 20um
	Max of SPS(20auc)-B_Tum	number	SPS(20auc)-B cells to Tumor - MIF - maximum score over 3 TMA cores
	Max of SPS(20auc)-Tum_T.1	number	SPS(20auc)-Tum_T - MIF - maximum score over 3 TMA cores
	Max of SPS(20auc)-T_Tum.1	number	SPS(20auc)-T_Tum - MIF - maximum score over 3 TMA cores
	Max of SPS(20auc)-Tum_Treg	number	SPS(20auc)-Tum_Treg - MIF - maximum score over 3 TMA cores
	Max of SPS(20auc)-Treg_Tum	number	SPS(20auc)-Treg_Tum - MIF - maximum score over 3 TMA cores
	Max of SPS(20auc)-T_B	number	SPS(20auc)-T_B - MIF - maximum score over 3 TMA cores
	Max of SPS(20auc)-B_T	number	SPS(20auc)-B_T - MIF - maximum score over 3 TMA cores
	Max of SPS(20auc)-T_Treg	number	SPS(20auc)-T_Treg - MIF - maximum score over 3 TMA cores
	Max of SPS(20auc)-Treg_T	number	SPS(20auc)-Treg_T - MIF - maximum score over 3 TMA cores
	Max of Tc	number	Cytotocix T cell CD3+ CD8+ - MIF - maximum score over 3 TMA cores	percent of total cell count	MIF Panel 2
	Max of Th	number	T helper cell CD3+ CD8- - MIF - maximum score over 3 TMA cores	percent of total cell count
	Max of Macs	number	Macrophages CD68+ CK- - MIF - maximum score over 3 TMA cores	percent of total cell count
	Max of PD1_T_pctT	number	PD1+ T cell PD-1+ CD3+ - MIF - maximum score over 3 TMA cores	percent of T cells
	Max of PD1_Str_pctStr	number	PD-1+ CK- - MIF - maximum score over 3 TMA cores	percent of stromal cells
	Max of PDL1_Str_pctStr	number	PD-L1+ CK- - MIF - maximum score over 3 TMA cores	percent of stromal cells
	Max of PDL1_Tum_pctTum	number	PD-L1+ CK+ - MIF - maximum score over 3 TMA cores	percent of tumor cells
	Max of MH-Tum_Tc	number	Morisita-Horn colocalization score of tumor cells (CK+) & CD8+ T cells - MIF - maximum score over 3 TMA cores	see STAR methods for explanation of Morisita-Horn Index
	Max of MH-Tum_Th	number	Morisita-Horn colocalization score of tumor cells (CK+) & CD8- CD3+ cells - MIF - maximum score over 3 TMA cores
	Max of MH-Tum_Mac	number	Morisita-Horn colocalization score of tumor cells (CK+) & macrophages (CD68+) - MIF - maximum score over 3 TMA cores
	Max of MH-Mac_T	number	Morisita-Horn colocalization score of macrophages (CD68+) & T cells - MIF - maximum score over 3 TMA cores
	Max of MH-Mac_Tc	number	Morisita-Horn colocalization score of macrophages (CD68+) & CD8+ T cells - MIF - maximum score over 3 TMA cores
	Max of MH-Mac_Th	number	Morisita-Horn colocalization score of macrophages (CD68+) & CD8- T cells - MIF - maximum score over 3 TMA cores
	Max of MH-PD1T_PDL1str	number	Morisita-Horn colocalization score of PD-1+ T cells & PD-L1+ stromal/immune cells - MIF - maximum score over 3 TMA cores
	Max of MH-PD1Tc_PDL1str	number	Morisita-Horn colocalization score of PD-1+ CD8+ T cells & PD-L1+ stromal/immune cells - MIF - maximum score over 3 TMA cores
	Max of MH-PD1Th_PDL1str	number	Morisita-Horn colocalization score of PD-1+ CD8- T cells & PD-L1+ stromal/immune cells - MIF - maximum score over 3 TMA cores
	Max of MH-PD1T_PDL1tum	number	Morisita-Horn colocalization score of PD-1+ T cells & PD-L1+ tumor cells (CK+) - MIF - maximum score over 3 TMA cores
	Max of MH-PD1Tc_PDL1tum	number	Morisita-Horn colocalization score of PD-1+ CD8+ T cells & PD-L1+ tumor cells (CK+) - MIF - maximum score over 3 TMA cores
	Max of MH-PD1Th_PDL1tum	number	Morisita-Horn colocalization score of PD-1+ CD8- T cells & PD-L1+ tumor cells (CK+) - MIF - maximum score over 3 TMA cores
	Max of MH-PD1T_AnyPDL1	number	Morisita-Horn colocalization score of PD-1+ T cells & PD-L1+ cells - MIF - maximum score over 3 TMA cores
	Max of MH-PD1Tc_AnyPDL1	number	Morisita-Horn colocalization score of PD-1+ CD8+ T cells & PD-L1+ cells - MIF - maximum score over 3 TMA cores
	Max of MH-PD1Th_AnyPDL1	number	Morisita-Horn colocalization score of PD-1+ CD8- T cells & PD-L1+ cells - MIF - maximum score over 3 TMA cores
	Max of SPS(20auc)-Tum_Tc	number	SPS(20auc)-tumor cells (CK+) to CD8+ T cells - MIF - maximum score over 3 TMA cores	see STAR methods for explanation of Spatial Proximity Score, area under the curve from 0 to 20um
	Max of SPS(20auc)-Tc_Tum	number	SPS(20auc)-CD8+ T cells to tumor cells (CK+) - MIF - maximum score over 3 TMA cores
	Max of SPS(20auc)-Tum_Th	number	SPS(20auc)-tumor cells (CK+) to CD8- T cells - MIF - maximum score over 3 TMA cores
	Max of SPS(20auc)-Th_Tum	number	SPS(20auc)-CD8- T cells to tumor cells (CK+) - MIF - maximum score over 3 TMA cores
	Max of SPS(20auc)-Tum_Mac	number	SPS(20auc)-tumor cells (CK+) to macrophages - MIF - maximum score over 3 TMA cores
	Max of SPS(20auc)-Mac_Tum	number	SPS(20auc)-macrophages (CD68+ CK-) to tumor cells (CK+) - MIF - maximum score over 3 TMA cores
	Max of SPS(20auc)-Mac_Tc	number	SPS(20auc)-macrophages (CD68+ CK-) to CD8+ T cells - MIF - maximum score over 3 TMA cores
	Max of SPS(20auc)-Tc_Mac	number	SPS(20auc)-CD8+ T cells to macrophages - MIF - maximum score over 3 TMA cores
	Max of SPS(20auc)-Mac_Th	number	SPS(20auc)-macrophages (CD68+ CK-) to CD8- T cells - MIF - maximum score over 3 TMA cores
	Max of SPS(20auc)-Th_Mac	number	SPS(20auc)-CD8- T cells to macrophages - MIF - maximum score over 3 TMA cores
	Max of SPS(20auc)-PD1Tc_PDL1tum	number	SPS(20auc)-PD1+ CD8+ T cell to PDL1+ tumor cell - MIF - maximum score over 3 TMA cores
	Max of SPS(20auc)-PDL1tum_PD1Tc	number	SPS(20auc)-PDL1+ tumor cell to PD1+ CD8+ T cell - MIF - maximum score over 3 TMA cores
	Max of SPS(20auc)-PD1Th_PDL1tum	number	SPS(20auc)-PD1+ CD8- T cell to PDL1+ tumor cell - MIF - maximum score over 3 TMA cores
	Max of SPS(20auc)-PDL1tum_PD1Th	number	SPS(20auc)-PDL1+ tumor cell to PD1+ CD8- T cell - MIF - maximum score over 3 TMA cores
	Max of SPS(20auc)-PD1Tc_PDL1str	number	SPS(20auc)-PD1+ CD8+ T cell to PDL1+ immune/stroma - MIF - maximum score over 3 TMA cores
	Max of SPS(20auc)-PDL1str_PD1Tc	number	SPS(20auc)-PDL1+ immune/stroma to PD1+ CD8+ T cell - MIF - maximum score over 3 TMA cores
	Max of SPS(20auc)-PD1Th_PDL1str	number	SPS(20auc)-PD1+ CD8- T cell to PDL1+ immune/stroma - MIF - maximum score over 3 TMA cores
	Max of SPS(20auc)-PDL1str_PD1Th	number	SPS(20auc)-PDL1+ immune/stroma to PD1+ CD8- T cell - MIF - maximum score over 3 TMA cores
	Max of SPS(20auc)-Mac_T	number	SPS(20auc)-macrophages (CD68+ CK-) to any T cell - MIF - maximum score over 3 TMA cores
	Max of SPS(20auc)-T_Mac	number	SPS(20auc)-any T cell to macrophages (CD68+ CK-) - MIF - maximum score over 3 TMA cores
	Max of SPS(20auc)-PD1T_PDL1tum	number	SPS(20auc)-any PD1+ T cell to PDL1+ tumor cell - MIF - maximum score over 3 TMA cores
	Max of SPS(20auc)-PDL1tum_PD1T	number	SPS(20auc)-PDL1+ tumor cell to any PD1+ T cell - MIF - maximum score over 3 TMA cores
	Max of SPS(20auc)-PD1T_PDL1str	number	SPS(20auc)-any PD1+ T cell to PDL1+ immune/stroma - MIF - maximum score over 3 TMA cores
	Max of SPS(20auc)-PDL1str_PD1T	number	SPS(20auc)-PDL1+ immune/stroma to any PD1+ T cell - MIF - maximum score over 3 TMA cores
	Max of SPS(20auc)-PD1Tc_AnyPDL1	number	SPS(20auc)-PD1+ CD8+ T cell to any PDL1+ cell - MIF - maximum score over 3 TMA cores
	Max of SPS(20auc)-AnyPDL1_PD1Tc	number	SPS(20auc)-any PDL1+ cell to PD1+ CD8+ T cell - MIF - maximum score over 3 TMA cores
	Max of SPS(20auc)-PD1Th_AnyPDL1	number	SPS(20auc)-PD1+ CD8- T cell to any PDL1+ cell - MIF - maximum score over 3 TMA cores
	Max of SPS(20auc)-AnyPDL1_PD1Th	number	SPS(20auc)-any PDL1+ cell to PD1+ CD8- T cell - MIF - maximum score over 3 TMA cores
	Max of SPS(20auc)-PD1T_AnyPDL1	number	SPS(20auc)-any PD1+ T cell to any PDL1+ cell - MIF - maximum score over 3 TMA cores
	Max of SPS(20auc)-AnyPDL1_PD1T	number	SPS(20auc)-any PDL1+ cell to any PD1+ T cell - MIF - maximum score over 3 TMA cores
Signature scores	RNA_SampleName	string	RNA sample ID		Gene expression data
	ESR1_PGR_ave	number	z-scored signature data	see Supplementary Table S1 for details on signatures
	ECM1_18044827	number	z-scored signature data
	Bcell_mg_IGJ	number	z-scored signature data
	ECM4_18044827	number	z-scored signature data
	Exhausted Tc cells_<avg>	number	z-scored signature data
	Dendritic cells_<avg>	number	z-scored signature data
	B-cells_<avg>	number	z-scored signature data
	Mast cells_<avg>	number	z-scored signature data
	ECM3_18044827	number	z-scored signature data
	Mod5-Immune_T/Bcell_24516633	number	z-scored signature data
	Mod4_Immune_T/Bcell_24516633	number	z-scored signature data
	Treg_<avg>	number	z-scored signature data
	PD1_data	number	z-scored signature data
	ERBB2_amplicon_ave	number	z-scored signature data
	Mod10_ECM_24516633	number	z-scored signature data
	PDL1_data	number	z-scored signature data
	NHI_5gene_score	number	z-scored signature data
	TILs_<avg>	number	z-scored signature data
	TGFB_score_21050467	number	z-scored signature data
	IR7_score	number	z-scored signature data
	Mod3_IFN_24516633	number	z-scored signature data
	CD8_CD68_ratio	number	z-scored signature data
	Mod6-Histone_24516633	number	z-scored signature data
	MCD3_CD8_21214954	number	z-scored signature data
	ICS5_score	number	z-scored signature data
	Macrophages_<avg>	number	z-scored signature data
	MHC.II_19272155	number	z-scored signature data
	ECM2_18044827	number	z-scored signature data
	MHC.I_19272155	number	z-scored signature data
	Mod11_Prolif_24516633	number	z-scored signature data
	CHANG_CORE_SERUM_RESPONSE_UP	number	z-scored signature data
	Mod8_Stromal/Mixed_24516633	number	z-scored signature data
MP and BP	RNA_SampleName	string	RNA sample ID
	70-gene Index	number	70-gene index		Gene expression data
	70-gene Verdict	binary	70-gene index high, 70-gene index low
	Luminal score	number	80-gene score
	HER2 score	number	80-gene score
	Basal score	number	80-gene score
	80-gene Verdict	categories	80-gene Luminal, 80-gene HER2, 80-gene Basal score
	mixed	categories	LuminalHER2, HER2Basal, Not-mixed
Set up PT mets RNA	PTID	number	Patient ID		Analysis set-up
	RNA_SampleName.primary	string	RNA sample ID primary tumor sample
	RNA_SampleName.met	string	RNA sample ID metastases sample
	met.tissue.site	string	description metastatic tissue sample
Set up PT mets IHC	PTID	number	Patient ID		Analysis set-up
	TissueID.primary	string	Sample ID primary tumor
	TissueID.met	string	Sample ID metastases
	met.tissue.site	string	description metastatic tissue sample
Set up PT mets MIF Panel1	PTID	number	Patient ID		Analysis set-up
	TissueID.primary	string	Sample ID primary tumor
	TissueID.met	string	Sample ID metastases
	met.tissue.site	string	description metastatic tissue sample
Set up PT mets MIF Panel2	PTID	number	Patient ID		Analysis set-up
	TissueID.primary	string	Sample ID primary tumor
	TissueID.met	string	Sample ID metastases
	met.tissue.site	string	description metastatic tissue sample

## Sheet: Clinical IHC MIF data HER2 MBC
RNA_SampleName	PTID	Description	UniqueID	momentPA	included_allanalysis	to use one patient	onept	useM	includeprimary	FUPtime_days	OSevent	BCSSevent	EFS1_days	EFSevent	rCR	denovo	timeMBC_months	cNstage	ERPR	ER%	ER	PR%	PR	ERmaxTMA	PRmaxTMA	HER2ihc	HER2sish	ARmaxTMA	gradePT	priortztingeneral	ptz for MBC	1stline for MBC	singleorganmets	oligomets	ageMBC	STILS%	stilscat	CD3max	CD8max	CD20max	CD68max	PDL1max	CD56maxIC	CD56maxTC	Max of B	Max of Treg	Max of T	Max of TILs	Max of pB_P
NA	2001	mamma	A1	preneoadj biopsy	IHC	incl	yes	no	yes	2905	0	0	1211	everPD	rCR	de novo	0	3	ER PR negative	0	negative	0	negative	0	0	NA	NA	0	grade 1 or 2	no prior tzt	no ptz	vino+T	single organ	multiple	57	5	sTIL low	0	0	0	0	0	NA	NA	NA	NA	NA	NA	NA
CF27094	2002	mamma	A2	preneoadj biopsy	yes	incl	yes	no	yes	4183	0	0	528	everPD	rCR	de novo	0	3	ER PR negative	0	negative	0	negative	0	0	3	high	60	grade 1 or 2	no prior tzt	no ptz	vino+T	single organ	oligo	56	15	sTIL intermediate	10	5	1	15	0	NA	NA	0.162866	0.162866	3.33876	3.50163	0
NA	2003	liver	A3	metastasis1	IHC+MIF	incl	yes	yes	no	3006	0	0	1775	everPD	no rCR	metachronous	131	0	ER/PR<50	NA	positive	NA	positive	90	5	3	high	80	NA	no prior tzt	no ptz	vino+T	multiple	multiple	49	3	sTIL low	0	0	0	10	0	1	pos	0	0.0708717	0.708717	0.708717	0
NA	2004	liver	A4	metastasis1	IHC	incl	yes	yes	no	3558	1	1	866	everPD	rCR	metachronous	30	1	ER PR negative	0	negative	0	negative	0	0	NA	NA	0	NA	no prior tzt	no ptz	tax+T	single organ	multiple	45	1	sTIL low	0	30	0	0	0	NA	NA	NA	NA	NA	NA	NA
CF27091	2005	lymph nodes	A5	metastasis1	yes	no	double	yes	no	3415	0	0	3415	neverPD	no rCR	metachronous	51	2	ER PR negative	0	negative	0	negative	0	0	NA	high	60	grade 3	prior tzt	no ptz	tax+T	single organ	oligo	35	NA	NA	70	40	50	40	30	10	neg	22.341	0.317494	53.6988	76.0398	13.6428
CF28254	2005	mamma	A6	resection	yes	incl	double	no	yes	3415	0	0	3415	neverPD	no rCR	metachronous	51	2	ER PR negative	0	negative	0	negative	0	0	3	high	80	grade 3	prior tzt	no ptz	tax+T	single organ	oligo	35	30	sTIL intermediate	60	50	20	30	1	1	neg	5.60579	0.813743	47.2875	52.8933	7.25806
NA	2007	mamma	A7	resection	STILSonly	incl	yes	no	yes	5305	0	0	5305	neverPD	rCR	de novo	0	1	ER/PR<50	50	positive	10	positive		NA	3	NA	NA	NA	no prior tzt	no ptz	tax+T	single organ	oligo	50	0	sTIL low	NA	NA	NA	NA	NA	NA	NA	NA	NA	NA	NA	NA
CF28255	2006	mamma	A8	resection	yes	incl	yes	no	yes	4859	1	1	382	everPD	rCR	de novo	0	0	ER PR negative	0	negative	0	negative	0	0	3	high	60	grade 1 or 2	no prior tzt	no ptz	tzt in 2nd line	single organ	multiple	27	1	sTIL low	20	20	1	20	0	NA	NA	0.0904159	0	21.7995	21.8442	0
NA	2008	mamma	A9	resection	IHC+MIF	incl	yes	no	yes	4551	0	0	4551	neverPD	rCR	metachronous	31	3	ER PR negative	0	negative	0	negative	0	0	3	high	90	grade 3	prior tzt	no ptz	cape+T	single organ	oligo	42	1	sTIL low	20	20	10	5	0	1	neg	2.07361	0	10.6791	12.7527	5
CF24065	2010	mamma	A10	resection	yes	incl	yes	no	yes	1858	1	1	442	everPD	rCR	metachronous	46	0	ER/PR<50	10	positive	60	positive	10	60	3	high	80	grade 3	no prior tzt	no ptz	tax+T	single organ	multiple	39	60	sTIL high	40	20	10	30	15	10	neg	4.99584	0.541216	49.0724	52.35	15.7895
CF27975	2014	bone	A11	metastasis2	yes	incl	yes	yes	no	3845	1	1	980	everPD	no rCR	de novo	0	3	ER/PR<50	100	positive	40	positive	100	40	NA	NA	60	NA	no prior tzt	no ptz	cape+T	single organ	oligo	65	1	sTIL low	15	5	0	40	50	1	neg	0.0711642	0.313123	8.39738	8.46855	0
CF27831	2016	mamma	A12	preneoadj biopsy	yes	incl	yes	no	yes	3098	1	1	974	everPD	no rCR	de novo	0	1	ER/PR<50	90	positive	5	negative	90	5	3	high	100	grade 1 or 2	no prior tzt	no ptz	other+T	single organ	multiple	49	4	sTIL low	15	10	0	20	0	NA	NA	0.0841043	0.967199	5.21447	5.29857	0
CF28262	2017	mamma	A13	resection	yes	incl	yes	no	yes	3415	0	0	3415	neverPD	rCR	de novo	0	1	ER&PR>50	90	positive	70	positive	90	70	3	high	90	NA	no prior tzt	no ptz	tax+T	single organ	oligo	40	10	sTIL low	20	60	5	15	0	2	neg	0.538721	0	16.3636	16.9024	12.5
CF26869	2019	mamma	A14	resection	yes	incl	yes	no	yes	2567	1	1	1223	everPD	no rCR	metachronous	83	0	ER/PR<50	90	positive	0	negative	90	0	2	high	80	grade 1 or 2	no prior tzt	no ptz	vino+T	multiple	multiple	61	50	sTIL intermediate	80	70	20	20	0	5	neg	7.90978	1.46125	49.3647	57.2745	8.10811
NA	2020	mamma	A15	preneoadj biopsy	IHC	incl	yes	no	yes	1227	1	1	962	everPD	rCR	de novo	0	1	ER PR negative	0	negative	0	negative	0	0	3	NA	0	NA	no prior tzt	no ptz	vino+T	single organ	multiple	77	7	sTIL low	0	0	0	0	0	NA	NA	NA	NA	NA	NA	NA
CF26908	2022	mamma	A16	resection	yes	incl	yes	no	yes	334	1	1	284	everPD	no rCR	metachronous	72	2	ER/PR<50	100	positive	0	negative	100	0	3	high	100	grade 3	prior tzt	no ptz	vino+T	multiple	multiple	67	15	sTIL intermediate	40	40	5	15	0	1	neg	0.405022	2.06561	40.9072	41.3123	50
CF27838	2023	urogenital	A17	metastasis2	yes	incl	yes	yes	no	2326	1	1	647	everPD	no rCR	de novo	0	2	ER/PR<50	100	positive	20	positive	100	20	2	NA	90	NA	no prior tzt	no ptz	tzt in 2nd line	single organ	oligo	53	1	sTIL low	NA	5	0	15	0	1	neg	0	0	3.89816	3.89816	0
CF27977	2024	liver	A18	metastasis1	yes	no	double	yes	no	1797	1	1	398	everPD	rCR	de novo	0	1	ER PR negative	0	negative	0	negative	NA	0	3	high	100	grade 1 or 2	no prior tzt	no ptz	tax+T	multiple	multiple	62	15	sTIL intermediate	30	NA	5	40	30	NA	NA	0.163365	3.02226	26.0159	26.1793	25
NA	2024	mamma	A19	preneoadj biopsy	IHC+MIF	incl	double	no	yes	1797	1	1	398	everPD	rCR	de novo	0	1	ER PR negative	0	negative	5	negative	0	0	3	high	80	grade 1 or 2	no prior tzt	no ptz	tax+T	multiple	multiple	62	NA	NA	10	10	0	20	0	NA	NA	0.0387898	1.1249	11.6369	11.6757	100
NA	2025	mamma	A20	preneoadj biopsy	IHC+MIF	incl	yes	no	yes	771	1	1	242	everPD	no rCR	metachronous	37	3	ER PR negative	0	negative	0	negative	0	0	3	high	90	grade 3	prior tzt	no ptz	vino+T	multiple	multiple	51	3	sTIL low	15	10	0	20	0	NA	NA	0	1.03676	7.72856	7.72856	0
CF27085	2026	mamma	A21	resection	yes	incl	yes	no	yes	133	1	1	129	everPD	no rCR	metachronous	28	2	ER/PR<50	10	positive	0	negative	10	0	3	high	100	grade 1 or 2	prior tzt	no ptz	cape+T	multiple	multiple	61	7	sTIL low	10	5	10	15	0	NA	NA	8.22864	0.642828	17.23	18.4666	23.5294
CF28248	2027	brain	A22	metastasis1	RNA+IHC	no	double	yes	no	1904	1	1	857	everPD	no rCR	metachronous	12	2	ER/PR<50	10	positive	0	negative	10	0	3	NA	80	NA	prior tzt	no ptz	cape+T	single organ	oligo	56	10	sTIL low	30	25	5	30	15	NA	NA	NA	NA	NA	NA	NA
NA	2027	mamma	A23	preneoadj biopsy	IHC	incl	double	no	yes	1904	1	1	857	everPD	no rCR	metachronous	12	2	NA	NA	positive	NA	positive	0	0	NA	NA	0	NA	prior tzt	no ptz	cape+T	single organ	oligo	56	5	sTIL low	0	1	0	0	0	NA	NA	NA	NA	NA	NA	NA
CF28481	2027	mamma	A24	resection	MIF	no	double	no	yes	1904	1	1	857	everPD	no rCR	metachronous	12	2	ER/PR<50	90	positive	5	negative	90	5	3	high	90	NA	prior tzt	no ptz	cape+T	single organ	oligo	56	30	sTIL intermediate	30	10	1	20	30	1	neg	0.292398	0.292398	65.7477	66.0401	0
CF28482	2029	mamma	A25	preneoadj biopsy	yes	incl	yes	no	yes	304	1	1	147	everPD	no rCR	metachronous	28	2	ER PR negative	0	negative	0	negative	0	0	3	high	10	grade 3	prior tzt	no ptz	vino+T	single organ	multiple	42	35	sTIL intermediate	40	40	30	20	0	1	neg	13.0467	0	65.7634	75.3978	12.6582
CF28263	2030	mamma	A26	resection	yes	incl	yes	no	yes	1307	1	1	379	everPD	no rCR	metachronous	13	1	ER/PR<50	80	positive	5	negative	80	5	3	high	90	grade 3	no prior tzt	no ptz	tax+T	multiple	multiple	34	30	sTIL intermediate	20	60	5	15	5	5	neg	0.0463177	0.231589	7.08661	7.13293	0
NA	2031	mamma	A27	resection	IHC+MIF	incl	yes	no	yes	291	1	1	145	everPD	no rCR	metachronous	61	0	ER PR negative	0	negative	0	negative	0	0	3	high	100	grade 3	no prior tzt	no ptz	vino+T	multiple	multiple	77	1	sTIL low	10	5	0	10	0	0	NA	13.6455	0.60024	57.9832	71.6287	3.51906
CF23935	2033	mamma	A28	resection	yes	incl	yes	no	yes	707	1	1	142	everPD	no rCR	metachronous	11	3	ER/PR<50	30	positive	0	negative	30	0	3	high	90	grade 3	prior tzt	no ptz	vino+T	single organ	multiple	40	5	sTIL low	20	20	10	15	0	6	neg	4.5388	0.486381	47.0817	50.5837	3.22581
CF24102	2034	mamma	A29	resection	yes	incl	yes	no	yes	2760	0	0	2760	neverPD	rCR	metachronous	57	1	ER/PR<50	90	positive	10	positive	90	10	3	high	80	grade 1 or 2	no prior tzt	no ptz	vino+T	single organ	oligo	70	7	sTIL low	20	15	3	25	0	10	pos	3.47904	0.118133	14.8974	18.3764	2.5641
CF24067	2035	mamma	A30	resection	yes	incl	double	no	yes	482	1	0	131	everPD	no rCR	metachronous	8	1	ER PR negative	0	negative	0	negative	0	0	3	high	80	grade 3	no prior tzt	no ptz	tzt in 2nd line	single organ	oligo	57	80	sTIL high	30	5	15	30	40	5	neg	6.73077	2.24359	53.3654	60.0962	7.14286
NA	2035	lymph nodes	A31	metastasis1	IHC+MIF	no	double	yes	no	482	1	0	131	everPD	no rCR	metachronous	8	1	ER/PR<50	80	positive	0	negative	80	0	NA	NA	30	grade 3	no prior tzt	no ptz	tzt in 2nd line	single organ	oligo	57	80	sTIL high	30	10	20	50	30	10	neg	7.36113	3.25154	50.1581	57.5192	31.0838
NA	2038	mamma	A32	resection	STILSonly	incl	double	no	yes	802	1	1	141	everPD	no rCR	metachronous	46	3	ER PR negative	0	negative	0	negative	0	0	3	NA	NA	NA	prior tzt	no ptz	cape+T	single organ	oligo	33	5	sTIL low	NA	NA	NA	NA	NA	NA	NA	NA	NA	NA	NA	NA
NA	2038	bone	A33	metastasis1	IHC	no	double	yes	no	802	1	1	141	everPD	no rCR	metachronous	46	3	ER PR negative	0	negative	0	negative	0	0	3	NA	70	NA	prior tzt	no ptz	cape+T	single organ	oligo	33	7	sTIL low	10	5	0	20	0	NA	NA	NA	NA	NA	NA	NA
CF28257	2039	mamma	A34	resection	yes	incl	double	no	yes	81	1	1	74	everPD	no rCR	metachronous	45	3	ER PR negative	0	negative	0	negative	0	0	3	high	90	grade 1 or 2	prior tzt	no ptz	cape+T	multiple	multiple	46	20	sTIL intermediate	15	20	0	50	0	NA	NA	0.0829531	0	6.63625	6.7192	0
NA	2039	liver	A35	metastasis1	IHC	no	double	yes	no	81	1	1	74	everPD	no rCR	metachronous	45	3	ER PR negative	0	negative	0	negative	10	0	3	high	70	grade 1 or 2	prior tzt	no ptz	cape+T	multiple	multiple	46	1	sTIL low	5	5	0	20	0	NA	NA	NA	NA	NA	NA	NA
NA	2040	mamma	A36	resection	STILSonly	incl	yes	no	yes	1142	1	1	518	everPD	no rCR	metachronous	17	3	ER PR negative	0	negative	0	negative	NA	NA	3	NA	NA	NA	prior tzt	no ptz	vino+T	single organ	oligo	35	8	sTIL low	NA	NA	NA	NA	NA	NA	NA	NA	NA	NA	NA	NA
CF27086	2041	mamma	A37	preneoadj biopsy	yes	incl	double	no	yes	728	1	1	226	everPD	no rCR	metachronous	17	1	ER/PR<50	90	positive	10	positive	90	10	3	NA	20	grade 3	prior tzt	no ptz	vino+T	multiple	multiple	43	20	sTIL intermediate	10	10	NA	10	1	NA	NA	0.293255	0.0977517	14.2229	14.5161	0
CF27240	2041	skin	A38	metastasis1	RNA+IHC	no	double	yes	no	728	1	1	226	everPD	no rCR	metachronous	17	1	ER PR negative	0	negative	0	negative	90	0	3	NA	90	grade 3	prior tzt	no ptz	vino+T	multiple	multiple	43	1	sTIL low	20	20	3	30	1	NA	NA	NA	NA	NA	NA	NA
NA	2042	mamma	A39	preneoadj biopsy	IHC	incl	yes	no	yes	1031	1	1	175	everPD	no rCR	de novo	0	1	ER PR negative	0	negative	0	negative	0	0	NA	NA	0	grade 3	no prior tzt	no ptz	tax+T	single organ	multiple	39	5	sTIL low	0	0	0	0	0	NA	NA	NA	NA	NA	NA	NA
CF24070	2043	mamma	A40	resection	yes	incl	yes	no	yes	1088	1	1	400	everPD	no rCR	metachronous	14	2	ER/PR<50	50	positive	20	positive	50	20	3	high	70	grade 3	prior tzt	no ptz	mono T	single organ	oligo	38	30	sTIL intermediate	20	10	0	30	5	1	neg	8.65052	0.312337	56.7474	65.3979	5.33333
NA	2044	liver	A41	metastasis1	IHC	incl	yes	yes	no	1824	1	1	543	everPD	no rCR	de novo	0	0	NA	NA	NA	NA	NA	0	0	NA	NA	0	grade 3	no prior tzt	no ptz	vino+T	single organ	oligo	47	1	sTIL low	0	0	0	0	0	NA	NA	NA	NA	NA	NA	NA
CF27837	2045	mamma	A42	resection	yes	incl	double	no	yes	655	1	1	62	everPD	no rCR	metachronous	42	1	ER/PR<50	60	positive	0	negative	80	25	3	low	90	grade 3	prior tzt	no ptz	vino+T	multiple	multiple	45	10	sTIL low	70	30	10	30	5	NA	NA	2.29703	1.42574	30.7327	33.0297	10.3448
CF28484	2045	lymph nodes	A43	metastasis1	yes	no	double	yes	no	655	1	1	62	everPD	no rCR	metachronous	42	1	ER/PR<50	80	positive	0	negative	80	0	3	high	100	grade 3	prior tzt	no ptz	vino+T	multiple	multiple	45	15	sTIL intermediate	30	NA	15	30	10	NA	NA	1.52417	0.0725795	11.9756	13.4998	21.9048
CF24074	2049	mamma	A44	resection	yes	incl	double	no	yes	1554	1	1	522	everPD	no rCR	metachronous	26	0	ER PR negative	0	negative	0	negative	0	0	3	low	70	grade 3	no prior tzt	no ptz	HT+T	multiple	multiple	60	80	sTIL high	50	25	70	20	20	5	neg	17.2021	0.325336	41.6023	58.8044	36.643
NA	2049	lung	A45	metastasis1	IHC	no	double	yes	no	1554	1	1	522	everPD	no rCR	metachronous	26	0	ER PR negative	0	negative	0	negative	0	0	1	NA	0	grade 3	no prior tzt	no ptz	HT+T	multiple	multiple	60	25	sTIL intermediate	70	0	0	0	0	NA	NA	NA	NA	NA	NA	NA
NA	2051	mamma	A46	preneoadj biopsy	IHC+MIF	incl	yes	no	yes	2480	1	1	1442	everPD	no rCR	de novo	0	0	ER PR negative	0	negative	0	negative	0	0	2	NA	0	grade 3	no prior tzt	no ptz	vino+T	single organ	multiple	53	70	sTIL high	50	20	20	25	30	5	neg	5.37634	1.59754	38.0645	43.4409	24
CF27090	2053	mamma	A47	preneoadj biopsy	yes	incl	yes	no	yes	854	1	1	434	everPD	no rCR	metachronous	44	1	ER PR negative	5	negative	0	negative	5	0	3	NA	90	grade 3	prior tzt	no ptz	vino+T	single organ	multiple	52	40	sTIL intermediate	50	20	10	20	1	5	neg	0.987362	1.77725	34.0837	35.0711	0
CF24101	2054	mamma	A48	preneoadj biopsy	yes	incl	double	no	yes	309	1	1	200	everPD	no rCR	metachronous	39	1	ER PR negative	0	negative	0	negative	0	0	3	high	10	grade 3	prior tzt	no ptz	vino+T	single organ	multiple	46	7	sTIL low	0	0	0	20	0	2	neg	0.0620347	0.992556	3.10174	3.16377	0
CF27971	2054	liver	A49	metastasis1	RNA+IHC	no	double	yes	no	309	1	1	200	everPD	no rCR	metachronous	39	1	ER/PR<50	70	positive	0	negative	70	0	3	NA	20	grade 3	prior tzt	no ptz	vino+T	single organ	multiple	46	25	sTIL intermediate	NA	1	NA	30	20	NA	NA	NA	NA	NA	NA	NA
CF27241	2056	mamma	A50	preneoadj biopsy	yes	incl	yes	no	yes	2184	1	1	1549	everPD	no rCR	de novo	0	3	ER/PR<50	20	positive	0	negative	20	0	3	low	90	grade 3	no prior tzt	no ptz	vino+T	single organ	oligo	53	1	sTIL low	40	40	30	30	30	1	neg	2.90055	1.1395	44.268	47.1685	11.9048
CF28253	2058	mamma	A51	preneoadj biopsy	yes	incl	yes	no	yes	793	1	1	508	everPD	no rCR	de novo	0	3	ER/PR<50	60	positive	0	negative	60	0	3	high	90	grade 3	no prior tzt	no ptz	tax+T	multiple	multiple	61	NA	NA	20	20	0	30	10	1	neg	0	3.03594	23.4201	23.4201	0
CF27243	2060	mamma	A52	preneoadj biopsy	RNA	incl	yes	no	yes	222	1	1	139	everPD	no rCR	de novo	0	3	ER PR negative	0	negative	0	negative	0	0	NA	NA	0	grade 3	no prior tzt	no ptz	tax+T	multiple	multiple	35	45	sTIL intermediate	NA	NA	NA	NA	NA	NA	NA	NA	NA	NA	NA	NA
CF27827	2061	mamma	A53	preneoadj biopsy	yes	incl	yes	no	yes	82	1	1	76	everPD	no rCR	metachronous	18	2	ER/PR<50	90	positive	20	positive	90	20	3	NA	20	NA	prior tzt	no ptz	cape+T	single organ	multiple	51	1	sTIL low	10	10	1	10	0	NA	NA	0.440205	0.29347	2.64123	3.08144	0
CF24106	2064	mamma	A54	preneoadj biopsy	yes	incl	yes	no	yes	828	1	1	242	everPD	no rCR	de novo	0	3	ER/PR<50	60	positive	20	positive	60	20	3	high	60	grade 3	no prior tzt	no ptz	vino+T	single organ	oligo	44	1	sTIL low	10	10	0	25	0	0	NA	0.124069	0.310174	5.58313	5.7072	0
CF24107	2065	mamma	A55	preneoadj biopsy	yes	incl	yes	no	yes	1864	1	1	574	everPD	no rCR	de novo	0	3	ER/PR<50	100	positive	40	positive	100	40	3	high	100	grade 3	no prior tzt	no ptz	tax+T	multiple	multiple	66	1	sTIL low	1	0	0	20	0	0	NA	NA	NA	NA	NA	NA
CF27972	2067	mamma	A56	preneoadj biopsy	RNA+IHC	incl	yes	no	yes	1455	1	1	618	everPD	rCR	de novo	0	3	ER/PR<50	80	positive	5	negative	80	5	3	high	90	NA	no prior tzt	no ptz	vino+T	multiple	multiple	46	10	sTIL low	20	20	10	20	10	2	neg	NA	NA	NA	NA	NA
CF24177	2068	mamma	A57	preneoadj biopsy	yes	incl	yes	no	yes	3221	0	0	812	everPD	rCR	de novo	0	3	ER/PR<50	20	positive	5	negative	20	5	NA	low	20	grade 1 or 2	no prior tzt	no ptz	tax+T	single organ	oligo	46	1	sTIL low	1	1	0	10	0	5	NA	0	0.212314	2.12314	2.12314	0
CF27833	2069	mamma	A58	resection	yes	incl	yes	no	yes	764	1	1	277	everPD	no rCR	de novo	1	2	ER PR negative	0	negative	0	negative	0	0	3	high	90	grade 3	no prior tzt	no ptz	other+T	multiple	multiple	32	1	sTIL low	20	25	20	20	1	1	neg	2.56137	0.194856	7.71629	8.69797	10.4167
CF27237	2072	mamma	A59	resection	yes	incl	yes	no	yes	2641	1	1	859	everPD	no rCR	metachronous	12	3	ER PR negative	0	negative	0	negative	5	0	3	no	100	grade 1 or 2	no prior tzt	no ptz	tax+T	single organ	oligo	57	5	sTIL low	8	5	0	15	0	1	neg	0	0.137646	1.868	1.868	0
NA	2073	mamma	A60	resection	IHC+MIF	incl	yes	no	yes	856	1	1	326	everPD	no rCR	metachronous	74	3	ER/PR<50	NA	positive	NA	positive	90	100	3	high	90	NA	no prior tzt	no ptz	vino+T	multiple	multiple	64	50	sTIL intermediate	20	20	20	10	0	NA	NA	21.4674	0.26465	27.8533	49.3207	5.26316
CF28252	2074	mamma	A61	resection	yes	incl	yes	no	yes	1266	1	1	225	everPD	no rCR	metachronous	51	1	ER/PR<50	90	positive	0	negative	90	0	NA	NA	80	grade 3	no prior tzt	no ptz	tzt in 2nd line	multiple	multiple	56	7	sTIL low	20	10	15	20	1	1	neg	0	0	1.08758	1.08758	0
CF23928	2075	mamma	A62	resection	yes	incl	yes	no	yes	913	1	1	462	everPD	no rCR	metachronous	20	1	ER PR negative	0	negative	0	negative	0	0	3	high	100	grade 1 or 2	no prior tzt	no ptz	vino+T	multiple	multiple	75	7	sTIL low	5	5	2	20	0	1	neg	0.314136	0.418848	5.44503	5.75916	0
CF23929	2076	mamma	A63	resection	yes	incl	yes	no	yes	431	1	1	154	everPD	no rCR	metachronous	29	1	ER PR negative	0	negative	0	negative	0	0	NA	NA	70	grade 3	no prior tzt	no ptz	vino+T	multiple	multiple	60	40	sTIL intermediate	60	30	40	20	30	10	neg	6.52174	0.20903	57.3161	63.8378	3.84615
CF27982	2077	liver	A64	metastasis1	yes	no	double	yes	no	2591	1	1	1089	everPD	no rCR	metachronous	59	1	ER/PR<50	40	positive	30	positive	40	30	2	high	80	grade 1 or 2	no prior tzt	no ptz	vino+T	single organ	multiple	42	1	sTIL low	5	1	0	20	10	1	neg	0.0661594	0.148859	8.78267	8.84883	50
CF28240	2077	mamma	A65	resection	yes	incl	double	no	yes	2591	1	1	1089	everPD	no rCR	metachronous	59	1	ER/PR<50	90	positive	10	positive	90	10	1	NA	80	grade 1 or 2	no prior tzt	no ptz	vino+T	single organ	multiple	42	10	sTIL low	10	10	0	5	1	NA	NA	0.363769	0.0363769	6.9116	7.27537	0
CF27238	2078	mamma	A66	resection	IHC+MIF	incl	double	no	yes	1118	1	1	813	everPD	no rCR	metachronous	35	3	ER/PR<50	10	positive	15	positive	25	20	3	high	80	grade 1 or 2	prior tzt	no ptz	vino+T	single organ	multiple	61	1	sTIL low	10	15	0	20	0	0	neg	0.253485	0.274977	4.83092	4.83092	0
CF24068	2078	mamma contralateral	A67	metastasis1	yes	no	double	yes	no	1118	1	1	813	everPD	rCR	metachronous	35	3	ER PR negative	0	negative	0	negative	0	0	3	low	70	grade 1 or 2	prior tzt	no ptz	vino+T	single organ	multiple	61	10	sTIL low	30	20	10	20	20	10	neg	0.629327	1.18483	10.7425	10.9005	10
CF24427	2079	mamma	A68	resection	yes	incl	yes	no	yes	448	1	1	197	everPD	no rCR	metachronous	19	1	ER/PR<50	20	positive	0	negative	20	0	3	high	80	grade 3	prior tzt	no ptz	vino+T	multiple	multiple	58	1	sTIL low	0	15	0	10	1	0	NA	0.301659	0	8.74811	9.04977	0
CF28479	2080	mamma	A69	resection	yes	incl	double	no	yes	1015	1	1	197	everPD	no rCR	metachronous	38	0	ER&PR>50	100	positive	70	positive	100	70	3	high	100	grade 3	no prior tzt	no ptz	vino+T	multiple	multiple	48	60	sTIL high	30	40	20	40	0	NA	NA	13.6821	0.321932	53.7626	67.4447	1.17647
NA	2080	mamma	A70	resection	no	no	double	no	no	1015	1	1	197	everPD	no rCR	metachronous	38	0	ER&PR>50	100	positive	80	positive	90	15	3	high	100	grade 3	no prior tzt	no ptz	vino+T	multiple	multiple	48	50	sTIL intermediate	20	0	20	20	0	NA	NA	14.6221	2.23048	55.8447	70.4667	3.38983
NA	2082	mamma	A71	preneoadj biopsy	IHC+MIF	incl	yes	no	yes	278	1	1	95	everPD	no rCR	metachronous	36	1	ER/PR<50	50	positive	10	positive	0	0	3	NA	70	grade 1 or 2	no prior tzt	no ptz	vino+T	single organ	multiple	58	20	sTIL intermediate	20	10	10	60	0	1	neg	0.713649	1.82872	19.7145	20.4282	43.75
CF24426	2084	mamma	A72	resection	yes	incl	double	no	yes	2271	1	1	403	everPD	no rCR	metachronous	30	2	ER PR negative	0	negative	0	negative	0	0	3	no	40	grade 3	no prior tzt	no ptz	tax+T	multiple	multiple	32	5	sTIL low	0	0	0	10	0	0	NA	0	0.0620732	0.372439	0.372439	0
NA	2084	mamma	A73	resection	no	no	double	no	no	2271	1	1	403	everPD	no rCR	metachronous	30	2	ER PR negative	0	negative	0	negative	0	0	NA	NA	0	grade 3	no prior tzt	no ptz	tax+T	multiple	multiple	32	1	sTIL low	NA	0	0	0	0	NA	NA	0.547445	0	12.6825	13.2299	0
CF23932	2086	mamma	A74	resection	yes	incl	yes	no	yes	719	1	1	585	everPD	no rCR	metachronous	47	0	ER PR negative	0	negative	0	negative	0	0	3	high	90	grade 3	no prior tzt	no ptz	vino+T	single organ	multiple	73	40	sTIL intermediate	40	30	40	40	10	0	neg	10.5872	2.52893	63.2662	73.8534	8.50202
CF24429	2087	mamma	A75	resection	yes	incl	yes	no	yes	959	1	1	449	everPD	no rCR	metachronous	8	2	ER PR negative	0	negative	0	negative	0	0	3	high	90	grade 1 or 2	no prior tzt	no ptz	tax+T	single organ	multiple	41	1	sTIL low	20	10	3	20	0	8	pos	2.31481	0.221402	18.9668	19.4096	25
CF28480	2088	mamma	A76	resection	yes	incl	yes	no	yes	83	1	1	62	everPD	no rCR	metachronous	10	2	ER PR negative	0	negative	0	negative	0	0	3	NA	0	grade 3	no prior tzt	no ptz	vino+T	single organ	multiple	54	NA	NA	10	10	1	10	0	1	neg	0.309406	0.0687285	12.8522	12.9897	33.3333
NA	2089	mamma	A77	preneoadj biopsy	IHC	incl	yes	no	yes	1387	1	1	545	everPD	no rCR	metachronous	38	2	ER/PR<50	100	positive	9	negative	0	0	NA	NA	0	grade 1 or 2	no prior tzt	no ptz	vino+T	single organ	multiple	60	1	sTIL low	0	0	0	0	0	NA	NA	NA	NA	NA	NA	NA
CF23933	2091	mamma	A78	resection	yes	incl	yes	no	yes	704	1	1	180	everPD	no rCR	metachronous	24	3	ER/PR<50	90	positive	0	negative	90	0	3	high	0	grade 1 or 2	no prior tzt	no ptz	tzt in 2nd line	single organ	multiple	62	1	sTIL low	5	10	0	10	0	4	neg	0.0661376	0.118483	5.97717	5.97717	0
CF23934	2092	mamma	A79	resection	yes	incl	yes	no	yes	761	1	1	411	everPD	no rCR	metachronous	12	1	ER PR negative	0	negative	0	negative	0	0	3	high	70	grade 3	no prior tzt	no ptz	vino+T	multiple	multiple	60	50	sTIL intermediate	10	5	3	15	0	5	neg	0.180668	0.0569476	7.28929	7.28929	0
CF28486	2093	mamma	A80	resection	yes	incl	yes	no	yes	572	1	1	257	everPD	no rCR	metachronous	13	1	ER PR negative	0	negative	0	negative	0	0	3	high	0	grade 3	no prior tzt	no ptz	tax+T	multiple	multiple	48	1	sTIL low	5	20	0	10	0	NA	NA	0	0	2.36327	2.36327	0
CF28483	2094	mamma	A81	resection	yes	incl	double	no	yes	660	1	1	316	everPD	rCR	metachronous	6	2	ER PR negative	0	negative	0	negative	0	0	3	high	80	grade 3	no prior tzt	no ptz	vino+T	single organ	oligo	48	10	sTIL low	30	40	20	20	10	1	neg	2.21811	1.31519	22.9205	25.1386	5.55556
NA	2094	mamma	A82	biopsy	no	no	double	no	no	660	1	1	316	everPD	rCR	metachronous	6	2	ER PR negative	0	negative	0	negative	0	0	3	high	80	grade 3	no prior tzt	no ptz	vino+T	single organ	oligo	48	10	sTIL low	15	30	0	20	0	NA	NA	3.58456	2.29779	25	28.5846	0
CF27830	2097	mamma	A83	preneoadj biopsy	yes	incl	yes	no	yes	2234	1	1	340	everPD	no rCR	de novo	0	1	ER/PR<50	30	positive	0	negative	30	0	3	high	100	grade 3	no prior tzt	no ptz	tzt in 2nd line	single organ	multiple	60	5	sTIL low	15	10	0	20	0	NA	NA	0	0.540316	4.61347	4.61347	0
CF24425	2098	mamma	A84	resection	yes	incl	yes	no	yes	1043	1	1	326	everPD	no rCR	metachronous	30	0	ER/PR<50	80	positive	0	negative	80	0	2	NA	50	grade 1 or 2	no prior tzt	no ptz	vino+T	single organ	multiple	41	NA	NA	20	15	0	10	0	2	NA	8.86525	0.35461	14.539	23.4043	50
NA	2099	mamma	A85	preneoadj biopsy	IHC+MIF	incl	yes	no	yes	1123	1	1	510	everPD	no rCR	de novo	0	1	ER PR negative	0	negative	0	negative	0	0	3	NA	90	NA	no prior tzt	no ptz	tax+T	single organ	multiple	54	1	sTIL low	20	15	1	25	0	NA	NA	0.740741	3.55556	19.8519	20.5926	20
NA	2100	mamma	A86	preneoadj biopsy	IHC+MIF	incl	yes	no	yes	1574	1	1	130	everPD	no rCR	metachronous	13	1	NA	NA	positive	NA	positive	0	100	1	high	NA	grade 3	no prior tzt	no ptz	tzt in 2nd line	single organ	oligo	46	1	sTIL low	NA	20	5	NA	0	NA	NA	0.0909504	1.13688	18.372	18.4629	0
CF27244	2101	mamma	A87	resection	yes	incl	double	no	yes	1707	1	1	171	everPD	no rCR	metachronous	54	0	ER&PR>50	99	positive	99	positive	95	80	1	no	70	grade 1 or 2	no prior tzt	no ptz	vino+T	multiple	multiple	47	7	sTIL low	NA	10	NA	8	1	NA	NA	NA	NA	NA	NA	NA
NA	2101	GI	A88	metastasis1	IHC+MIF	no	double	yes	no	1707	1	1	171	everPD	no rCR	metachronous	54	0	NA	NA	positive	NA	positive	90	60	1	NA	80	grade 1 or 2	no prior tzt	no ptz	vino+T	multiple	multiple	47	1	sTIL low	15	10	5	30	0	1	neg	7.93808	0.0866873	16.6935	24.6316	2.02808
CF28466	2103	mamma	A89	resection	yes	incl	double	no	yes	2013	1	1	546	everPD	no rCR	metachronous	27	1	ER/PR<50	60	positive	0	negative	60	0	NA	NA	100	grade 1 or 2	no prior tzt	no ptz	tax+T	single organ	oligo	38	20	sTIL intermediate	10	10	0	15	0	NA	NA	0.199104	0	3.78298	3.98208	0
NA	2103	bone	A90	metastasis1	IHC+MIF	no	double	yes	no	2013	1	1	546	everPD	no rCR	metachronous	27	1	NA	NA	NA	NA	NA	60	0	NA	NA	90	grade 1 or 2	no prior tzt	no ptz	tax+T	single organ	oligo	38	1	sTIL low	2	5	0	30	0	NA	neg	0.170648	0	1.87713	2.04778	0
CF24066	2104	mamma	A91	resection	yes	incl	yes	no	yes	3253	0	0	1216	everPD	rCR	metachronous	71	0	ER/PR<50	80	positive	20	positive	80	20	1	NA	80	grade 3	prior tzt	no ptz	other+T	single organ	oligo	56	40	sTIL intermediate	25	20	10	20	20	8	neg	1.74292	0.380872	26.1532	26.9996	4.16667
CF28478	2106	mamma	A92	resection	IHC+MIF	incl	yes	no	yes	237	1	1	139	everPD	no rCR	metachronous	14	3	ER&PR>50	100	positive	60	positive	100	60	3	high	50	grade 3	no prior tzt	no ptz	vino+T	multiple	multiple	60	30	sTIL intermediate	40	30	20	15	0	1	neg	14.1809	0.0441501	53.8157	64.9664	2.58621
NA	2107	bone	A93	metastasis1	IHC	incl	yes	yes	no	1064	1	1	115	everPD	no rCR	metachronous	61	0	ER&PR>50	100	positive	60	positive	0	0	NA	NA	0	grade 3	no prior tzt	no ptz	vino+T	single organ	multiple	45	5	sTIL low	0	0	0	0	0	NA	NA	NA	NA	NA	NA	NA
NA	2109	mamma	A94	preneoadj biopsy	IHC+MIF	incl	yes	no	yes	2014	1	1	1180	everPD	no rCR	de novo	3	3	ER&PR>50	100	positive	100	positive	NA	70	3	NA	60	grade 3	no prior tzt	no ptz	vino+T	single organ	multiple	38	40	sTIL intermediate	50	60	10	20	0	NA	NA	0.777454	0.518303	64.723	65.5005	45.8333
CF24073	2110	mamma	A95	resection	yes	incl	yes	no	yes	870	1	1	345	everPD	no rCR	metachronous	38	1	ER PR negative	0	negative	0	negative	0	0	3	high	40	grade 3	no prior tzt	no ptz	vino+T	multiple	multiple	59	5	sTIL low	10	5	10	20	0	0	neg	0.756014	0.878294	3.94044	4.69645	12.1212
CF27489	2116	mamma	A96	preneoadj biopsy	RNA+IHC	incl	yes	no	yes	1633	1	1	243	everPD	no rCR	metachronous	26	1	ER PR negative	0	negative	0	negative	0	0	3	high	90	NA	prior tzt	no ptz	cape+T	single organ	multiple	39	NA	NA	30	20	10	20	0	NA	NA	NA	NA	NA	NA	NA
CF24176	2117	mamma	A97	resection	yes	incl	double	no	yes	1289	1	1	385	everPD	no rCR	metachronous	20	1	ER PR negative	0	negative	0	negative	0	0	3	low	70	grade 1 or 2	prior tzt	no ptz	vino+T	single organ	oligo	63	70	sTIL high	30	30	20	15	1	0	NA	8.95037	0.3465	38.0797	47.0301	13.3333
CF28249	2117	brain	A98	metastasis1	yes	no	double	yes	no	1289	1	1	385	everPD	no rCR	metachronous	20	1	ER PR negative	0	negative	0	negative	0	0	3	high	60	grade 1 or 2	prior tzt	no ptz	vino+T	single organ	oligo	63	4	sTIL low	5	5	5	25	0	NA	NA	0.0849907	0.0509944	0.883903	0.968893	0
CF24174	2118	mamma	A99	preneoadj biopsy	RNA+IHC	incl	yes	no	yes	270	1	1	120	everPD	no rCR	de novo	0	3	ER PR negative	0	negative	0	negative	0	0	2	NA	0	grade 3	no prior tzt	no ptz	vino+T	multiple	multiple	65	5	sTIL low	10	5	5	20	0	NA	NA	NA	NA	NA	NA	NA
CF24175	2119	mamma	A100	preneoadj biopsy	RNA	incl	yes	no	yes	924	1	1	205	everPD	no rCR	de novo	0	2	ER PR negative	0	negative	0	negative	NA	NA	NA	NA	NA	grade 3	no prior tzt	no ptz	vino+T	multiple	multiple	71	5	sTIL low	NA	NA	NA	NA	NA	NA	NA	NA	NA	NA	NA	NA
NA	2120	liver	A101	metastasis1	STILSonly	incl	yes	yes	no	2818	0	0	118	everPD	rCR	metachronous	13	0	ER PR negative	0	negative	0	negative	NA	NA	3	low	NA	NA	no prior tzt	no ptz	vino+T	multiple	multiple	36	0	sTIL low	NA	NA	NA	NA	NA	NA	NA	NA	NA	NA	NA	NA
CF27973	2122	mamma	A102	preneoadj biopsy	yes	incl	double	no	yes	265	1	1	138	everPD	no rCR	metachronous	3	3	ER/PR<50	20	positive	0	negative	20	0	2	high	80	grade 3	no prior tzt	no ptz	mono T	multiple	multiple	81	5	sTIL low	10	5	0	20	0	NA	NA	0	1.9833	8.45511	8.45511	0
CF27974	2122	skin	A103	metastasis1	yes	no	double	yes	no	265	1	1	138	everPD	no rCR	metachronous	3	3	ER/PR<50	10	positive	30	positive	10	30	2	NA	25	grade 3	no prior tzt	no ptz	mono T	multiple	multiple	81	1	sTIL low	20	10	5	20	20	NA	NA	0.0748503	0.424152	7.31038	7.38523	0
CF24076	2124	mamma	A104	preneoadj biopsy	RNA	incl	yes	no	yes	3625	1	1	137	everPD	no rCR	de novo	0	1	ER/PR<50	100	positive	5	negative	NA	NA	NA	NA	NA	NA	no prior tzt	no ptz	tzt in 2nd line	single organ	multiple	47	1	sTIL low	NA	NA	NA	NA	NA	NA	NA	NA	NA	NA	NA	NA
CF27092	2125	lung	A105	metastasis1	yes	no	double	yes	no	2218	1	1	702	everPD	no rCR	metachronous	181	0	ER PR negative	0	negative	0	negative	0	0	3	high	0	grade 3	no prior tzt	no ptz	tzt in 2nd line	single organ	oligo	67	70	sTIL high	10	15	0	30	0	0	neg	NA	NA	NA	NA	NA
CF28474	2125	mamma	A106	resection	yes	incl	double	no	yes	2218	1	1	702	everPD	no rCR	metachronous	181	0	ER/PR<50	15	positive	0	negative	15	0	NA	NA	0	grade 3	no prior tzt	no ptz	tzt in 2nd line	single organ	oligo	67	NA	NA	15	10	1	10	0	NA	NA	0.220507	0.578871	5.12301	5.1809	75
CF27088	2126	mamma contralateral	A107	metastasis1	yes	incl	yes	yes	no	2200	1	1	68	everPD	no rCR	metachronous	293	0	ER/PR<50	100	positive	0	negative	100	0	1	high	90	grade 3	no prior tzt	no ptz	tzt in 2nd line	single organ	multiple	68	1	sTIL low	5	NA	0	30	0	1	neg	NA	NA	NA	NA	NA
CF27246	2128	mamma	A108	resection	yes	incl	double	no	yes	3126	1	1	1294	everPD	no rCR	metachronous	32	0	ER&PR>50	100	positive	100	positive	100	80	NA	NA	90	grade 3	no prior tzt	no ptz	tzt in 2nd line	single organ	oligo	66	15	sTIL intermediate	25	15	0	8	0	NA	NA	0	0.113636	2.5	2.5	0
NA	2128	liver	A109	metastasis2	IHC	no	double	yes	no	3126	1	1	1294	everPD	no rCR	metachronous	32	0	ER/PR<50	100	positive	0	negative	0	0	NA	NA	0	grade 1 or 2	no prior tzt	no ptz	tzt in 2nd line	single organ	oligo	66	1	sTIL low	0	0	0	0	0	NA	NA	NA	NA	NA	NA	NA
CF28244	2129	mamma	A110	resection	yes	incl	double	no	yes	223	1	1	110	everPD	no rCR	metachronous	159	0	ER/PR<50	60	positive	15	positive	60	15	3	NA	100	grade 3	no prior tzt	no ptz	tzt in 2nd line	multiple	multiple	45	5	sTIL low	10	5	0	10	0	NA	NA	0	0.113122	3.78959	3.78959	0
NA	2129	liver	A111	metastasis1	IHC	no	double	yes	no	223	1	1	110	everPD	no rCR	metachronous	159	0	ER/PR<50	100	positive		positive	80	20	NA	NA	90	NA	no prior tzt	no ptz	tzt in 2nd line	multiple	multiple	45	1	sTIL low	5	5	0	15	20	NA	NA	NA	NA	NA	NA	NA
CF28475	2130	mamma	A112	resection	IHC+MIF	incl	double	no	yes	1999	1	1	207	everPD	no rCR	metachronous	143	2	ER&PR>50	90	positive	80	positive	90	80	3	high	100	grade 3	no prior tzt	no ptz	cape+T	single organ	multiple	58	1	sTIL low	30	30	5	20	0	NA	NA	0.493097	2.0217	41.2722	41.7653	0
NA	2130	liver	A113	metastasis1	IHC	no	double	yes	no	1999	1	1	207	everPD	no rCR	metachronous	143	2	ER PR negative	0	negative	0	negative	0	0	3	NA	0	grade 3	no prior tzt	no ptz	cape+T	single organ	multiple	58	4	sTIL low	0	0	0	15	0	NA	NA	NA	NA	NA	NA	NA
NA	2133	liver	A114	metastasis1	IHC	incl	yes	yes	no	2097	1	1	152	everPD	no rCR	metachronous	127	0	ER/PR<50	100	positive	0	negative	0	NA	3	NA	0	grade 1 or 2	no prior tzt	no ptz	tzt in 2nd line	multiple	multiple	60	4	sTIL low	0	0	0	0	0	NA	NA	NA	NA	NA	NA	NA
CF28485	2136	GI	A115	metastasis1	yes	incl	yes	yes	no	1138	1	1	551	everPD	no rCR	metachronous	85	0	ER/PR<50	100	positive	20	positive	100	20	NA	NA	90	grade 3	no prior tzt	no ptz	tzt in 2nd line	multiple	multiple	48	3	sTIL low	40	20	15	NA	5	0	neg	NA	NA	NA	NA	NA
CF28476	2137	mamma	A116	resection	yes	incl	yes	no	yes	3867	1	1	621	everPD	no rCR	metachronous	45	1	ER/PR<50	90	positive	5	negative	90	5	3	high	90	grade 3	no prior tzt	no ptz	tzt in 2nd line	single organ	oligo	66	3	sTIL low	15	10	5	20	0	NA	NA	0.566572	0.566572	15.5099	16.0765	37.5
CF26871	2138	urogenital	A117	metastasis1	yes	incl	yes	yes	no	1873	1	1	1698	everPD	rCR	metachronous	52	0	ER PR negative	0	negative	0	negative	0	0	3	NA	0	grade 3	no prior tzt	no ptz	tzt in 2nd line	multiple	multiple	64	15	sTIL intermediate	20	20	5	15	10	2	neg	15.6489	0.407125	25.4707	41.1196	3.73984
CF28477	2139	mamma	A118	resection	yes	incl	yes	no	yes	1352	1	1	301	everPD	no rCR	metachronous	82	1	ER&PR>50	80	positive	60	positive	80	60	3	high	80	grade 3	no prior tzt	no ptz	tzt in 2nd line	multiple	multiple	51	10	sTIL low	20	15	5	30	30	NA	NA	0.0488281	0.830078	9.96094	10.0098	0
CF28459	2140	mamma	A119	resection	yes	incl	yes	no	yes	423	1	1	221	everPD	no rCR	metachronous	6	2	ER PR negative	0	negative	0	negative	0	0	3	high	80	grade 3	no prior tzt	no ptz	tzt in 2nd line	single organ	oligo	43	5	sTIL low	10	1	5	10	0	NA	NA	0.729927	0	1.05541	1.36324	16.6667
CF28460	2141	mamma	A120	resection	yes	incl	yes	no	yes	2639	0	0	759	everPD	no rCR	metachronous	164	2	ER/PR<50	100	positive	0	negative	100	0	3	high	90	grade 3	no prior tzt	no ptz	HT+T	multiple	multiple	77	30	sTIL intermediate	20	10	10	20	3.33333	1	neg	8.14873	0.791139	18.1988	23.2595	5.08475
CF28243	2142	mamma	A121	resection	yes	incl	yes	no	yes	4316	1	1	1583	everPD	rCR	metachronous	52	0	ER&PR>50	100	positive	90	positive	100	90	1	high	90	grade 3	no prior tzt	no ptz	tzt in 2nd line	multiple	multiple	43	10	sTIL low	30	20	10	15	0	NA	NA	0.37594	0.0417711	14.3275	14.7034	0
CF26864	2145	mamma	A122	resection	yes	incl	yes	no	yes	2040	1	1	355	everPD	no rCR	metachronous	58	1	ER&PR>50	90	positive	90	positive	90	90	3	high	90	grade 3	no prior tzt	no ptz	tzt in 2nd line	multiple	multiple	50	40	sTIL intermediate	60	60	40	20	20	5	pos	12.1625	1.61995	59.784	71.9465	7.61099
CF26866	2147	mamma	A123	resection	yes	incl	yes	no	yes	1975	1	1	56	everPD	no rCR	metachronous	35	1	ER&PR>50	100	positive	80	positive	100	80	3	high	90	grade 3	no prior tzt	no ptz	tzt in 2nd line	single organ	multiple	59	15	sTIL intermediate	40	30	10	15	30	0	neg	3.71864	1.6129	39.6953	43.414	25
CF26867	2148	mamma	A124	resection	yes	incl	yes	no	yes	1131	1	1	402	everPD	no rCR	metachronous	93	0	ER/PR<50	90	positive	0	negative	90	0	3	NA	70	grade 3	no prior tzt	no ptz	vino+T	multiple	multiple	59	70	sTIL high	30	20	20	20	10	1	neg	16.4213	0.453001	46.0828	61.0285	2.68817
CF26868	2149	mamma	A125	resection	yes	incl	yes	no	yes	2422	0	0	1092	everPD	no rCR	metachronous	148	1	ER&PR>50	100	positive	80	positive	100	80	2	NA	90	grade 3	no prior tzt	no ptz	HT+T	multiple	multiple	56	30	sTIL intermediate	30	20	20	30	0	NA	NA	6.17746	0.116189	15.2982	20.062	2.43902
CF27236	2150	mamma	A126	resection	yes	incl	yes	no	yes	607	1	1	277	everPD	no rCR	metachronous	31	1	ER PR negative	0	negative	0	negative	1	0	3	high	0	grade 3	no prior tzt	no ptz	tax+T	single organ	oligo	34	70	sTIL high	20	20	NA	15	5	1	neg	20.0617	0.598802	36.4516	54.6811	12.5
CF23925	2151	mamma	A127	resection	yes	incl	yes	no	yes	992	1	1	67	everPD	no rCR	metachronous	37	1	ER/PR<50	50	positive	0	negative	50	0	3	high	80	grade 3	no prior tzt	no ptz	tzt in 2nd line	single organ	multiple	58	1	sTIL low	15	1	5	15	0	90	pos	0.0830565	0.581395	10.7143	10.7973	0
CF26874	2153	skin	A128	metastasis2	yes	no	double	yes	no	3162	1	0	634	everPD	rCR	metachronous	24	2	ER PR negative	0	negative	0	negative	0	0	NA	NA	20	grade 3	no prior tzt	no ptz	tzt in 2nd line	single organ	oligo	52	1	sTIL low	30	10	5	60	30	10	neg	0.327869	0.157863	13.8555	14.1834	29.6296
CF28487	2153	mamma	A129	resection	yes	incl	double	no	yes	3162	1	0	634	everPD	rCR	metachronous	24	2	ER/PR<50	100	positive	0	negative	100	0	NA	NA	80	grade 3	no prior tzt	no ptz	tzt in 2nd line	single organ	oligo	52	3	sTIL low	10	5	0	20	0	NA	NA	0.0805802	0	2.3399	2.41741	0
CF23926	2154	mamma	A130	resection	yes	incl	yes	no	yes	699	1	1	476	everPD	no rCR	metachronous	55	0	ER&PR>50	90	positive	90	positive	90	90	1	no	60	grade 3	no prior tzt	no ptz	tzt in 2nd line	multiple	multiple	61	20	sTIL intermediate	20	10	5	30	0	0	neg	1.00334	1.76	24.4147	25.4181	25
CF23927	2156	mamma	A131	resection	yes	incl	yes	no	yes	973	1	1	532	everPD	no rCR	metachronous	23	2	ER PR negative	0	negative	0	negative	0	0	3	low	70	grade 3	no prior tzt	no ptz	vino+T	single organ	multiple	30	1	sTIL low	15	15	2	20	0	3	neg	0.0494805	0	7.91687	7.96635	0
CF26870	2157	lymph nodes	A132	resection	yes	incl	yes	no	yes	1120	1	1	399	everPD	no rCR	metachronous	44	1	ER/PR<50	90	positive	0	negative	90	0	NA	high	60	grade 3	no prior tzt	no ptz	tzt in 2nd line	single organ	oligo	60	30	sTIL intermediate	50	20	20	40	40	10	neg	8.18492	0.202097	27.8641	36.049	18.8272
NA	2158	mamma	A133	resection	STILSonly	incl	yes	no	yes	435	1	1	132	everPD	no rCR	metachronous	6	3	ER PR negative	0	negative	0	negative	NA	NA	3	NA	NA	NA	no prior tzt	no ptz	tzt in 2nd line	single organ	oligo	59	10	sTIL low	NA	NA	NA	NA	NA	NA	NA	NA	NA	NA	NA	NA
NA	2159	mamma	A134	resection	IHC+MIF	incl	yes	no	yes	1241	1	1	758	everPD	no rCR	metachronous	97	0	ER PR negative	0	negative	0	negative	60	0	3	high	100	grade 3	no prior tzt	no ptz	tax+T	multiple	multiple	60	5	sTIL low	20	25	5	40	0	NA	NA	0.299465	0.855615	29.7326	30.0321	0
CF28468	2160	brain	A135	metastasis1	yes	no	double	yes	no	2093	1	1	302	everPD	no rCR	metachronous	28	1	ER PR negative	0	negative	0	negative	0	0	3	high	10	grade 3	no prior tzt	no ptz	tzt in 2nd line	single organ	oligo	38	5	sTIL low	20	10	1	30	10	0	neg	0.0427625	0.0855249	9.12978	9.17255	0
CF28471	2160	mamma	A136	resection	yes	incl	double	no	yes	2093	1	1	302	everPD	no rCR	metachronous	28	1	ER PR negative	0	negative	0	negative	0	0	3	high	0	grade 3	no prior tzt	no ptz	tzt in 2nd line	single organ	oligo	38	30	sTIL intermediate	15	5	0	10	0	NA	NA	0	0	17.6718	17.6718	0
CF28473	2161	mamma	A137	resection	yes	incl	yes	no	yes	2714	1	1	1907	everPD	no rCR	metachronous	55	0	ER PR negative	0	negative	0	negative	0	0	3	NA	0	grade 3	no prior tzt	no ptz	vino+T	multiple	multiple	42	40	sTIL intermediate	20	20	15	5	0	1	neg	1.21107	0.17301	38.1488	39.3599	7.14286
CF28250	2163	mamma	A138	resection	yes	incl	yes	no	yes	1760	1	1	803	everPD	no rCR	metachronous	10	1	ER/PR<50	80	positive	30	positive	80	30	3	high	90	grade 3	no prior tzt	no ptz	tax+T	single organ	oligo	37	7	sTIL low	15	20	5	30	0	NA	NA	0.224417	0.987433	26.6158	26.8402	0
CF27976	2164	bone	A139	metastasis1	RNA+IHC	no	double	yes	no	2897	0	0	1008	everPD	no rCR	metachronous	115	1	ER&PR>50	100	positive	60	positive	100	60	3	NA	100	grade 3	no prior tzt	no ptz	tzt in 2nd line	multiple	multiple	39	1	sTIL low	20	10	NA	30	10	NA	NA	NA	NA	NA	NA	NA
CF28470	2164	mamma	A140	resection	IHC+MIF	incl	double	no	yes	2897	0	0	1008	everPD	no rCR	metachronous	115	1	ER&PR>50	90	positive	100	positive	90	100	3	NA	90	grade 3	no prior tzt	no ptz	tzt in 2nd line	multiple	multiple	39	80	sTIL high	50	40	40	30	50	2	neg	18.9924	0.393106	58.7239	72.8455	7.49465
CF23936	2166	mamma	A141	resection	yes	incl	yes	no	yes	743	1	1	178	everPD	no rCR	metachronous	86	0	ER/PR<50	40	positive	0	negative	80	0	3	low	80	grade 3	prior tzt	no ptz	vino+T	multiple	multiple	42	1	sTIL low	8	15	25	20	20	2	neg	22.6353	1.69412	48.8941	71.5294	2.2869
CF27247	2167	mamma	A142	preneoadj biopsy	yes	incl	yes	no	yes	2552	1	1	1253	everPD	no rCR	metachronous	16	1	ER&PR>50	100	positive	100	positive	90	70	3	no	90	grade 3	prior tzt	no ptz	tzt in 2nd line	single organ	multiple	33	NA	NA	3	0	0	5	0	0	neg	0.108578	0	0	0.108578	50
CF28488	2168	mamma	A143	resection	yes	incl	yes	no	yes	3308	1	1	165	everPD	no rCR	metachronous	26	3	ER/PR<50	80	positive	10	positive	80	10	3	NA	80	grade 3	no prior tzt	no ptz	tzt in 2nd line	multiple	multiple	42	3	sTIL low	5	5	0	10	0	NA	NA	0	0	1.75439	1.75439	0
CF28489	2169	mamma	A144	resection	yes	incl	yes	no	yes	1251	1	1	278	everPD	no rCR	metachronous	56	0	ER/PR<50	70	positive	0	negative	70	0	3	high	100	grade 3	no prior tzt	no ptz	tzt in 2nd line	single organ	oligo	41	20	sTIL intermediate	60	30	20	25	40	1	neg	5.23514	4.88021	46.3177	51.5528	11.8421
CF28472	2172	mamma	A145	resection	yes	incl	yes	no	yes	83	1	1	83	everPD	no rCR	metachronous	17	0	ER PR negative	0	negative	0	negative	0	0	3	high	60	grade 3	no prior tzt	no ptz	vino+T	multiple	multiple	60	40	sTIL intermediate	15	10	0	10	0	NA	NA	0.284394	0.284394	5.15464	5.43903	12.5
NA	2173	mamma	A146	resection	IHC	incl	yes	no	yes	2341	1	1	1094	everPD	no rCR	metachronous	60	0	NA	NA	positive	NA	positive	0	0	NA	NA	0	grade 3	prior tzt	no ptz	other+T	single organ	oligo	50	2	sTIL low	0	0	0	0	0	NA	NA	NA	NA	NA	NA	NA
CF27981	2174	bone	A147	metastasis2	yes	no	double	yes	no	2635	0	0	897	everPD	no rCR	metachronous	56	3	ER/PR<50	80	positive	0	negative	80	0	3	high	90	grade 3	prior tzt	no ptz	other+T	single organ	oligo	53	1	sTIL low	0	0	0	10	0	0	neg	0	0.0205677	1.95393	1.95393	0
CF27095	2174	mamma	A148	resection	only in RNA pair analysis	no	double	no	yes	2635	0	0	897	everPD	no rCR	metachronous	56	3	ER&PR>50	100	positive	100	positive	100	100	2	NA	90	grade 3	prior tzt	no ptz	other+T	single organ	oligo	53	1	sTIL low	10	5	10	10	0	NA	NA	2.26171	0	6.03448	7.43134	0
NA	2174	mamma	A149	preneoadj biopsy	IHC+MIF	incl	double	no	yes	2635	0	0	897	everPD	no rCR	metachronous	56	3	ER&PR>50	80	positive	80	positive	90	90	3	high	80	grade 1 or 2	prior tzt	no ptz	other+T	single organ	oligo	53	1	sTIL low	20	15	0	15	10	1	NA	0.365297	0.913242	14.7032	15.0685	25
CF27242	2175	mamma	A150	preneoadj biopsy	RNA	incl	double	no	yes	513	1	1	137	everPD	no rCR	metachronous	65	1	ER&PR>50	100	positive	70	positive	100	70	1	NA	0	grade 3	prior tzt	no ptz	HT+T	multiple	multiple	70	1	sTIL low	NA	NA	NA	NA	30	NA	NA	NA	NA	NA	NA	NA
CF24104	2175	mamma	A151	resection	IHC+MIF	no	double	no	yes	513	1	1	137	everPD	no rCR	metachronous	65	1	ER/PR<50	100	positive	40	positive	100	40	1	high	90	grade 3	prior tzt	no ptz	HT+T	multiple	multiple	70	3	sTIL low	15	20	1	15	0	3	NA	0	0.859788	18.6327	18.6327	0
NA	2175	lymph nodes	A152	metastasis1	IHC+MIF	no	double	yes	no	513	1	1	137	everPD	no rCR	metachronous	65	1	ER&PR>50	80	positive	70	positive	100	100	1	NA	90	NA	prior tzt	no ptz	HT+T	multiple	multiple	70	1	sTIL low	10	5	0	20	0	NA	NA	0	0.0514139	2.26221	2.26221	0
CF24103	2176	mamma	A153	preneoadj biopsy	RNA	incl	double	no	yes	2312	0	0	2312	neverPD	no rCR	metachronous	55	1	ER&PR>50	90	positive	70	positive	90	70	1	NA	100	grade 3	prior tzt	no ptz	other+T	single organ	oligo	41	NA	NA	15	1	0	20	0	NA	NA	NA	NA	NA	NA	NA
CF24105	2176	mamma	A154	resection	IHC+MIF	no	double	no	yes	2312	0	0	2312	neverPD	no rCR	metachronous	55	1	ER/PR<50	90	positive	0	negative	90	25	1	high	100	grade 3	prior tzt	no ptz	other+T	single organ	oligo	41	10	sTIL low	25	30	10	25	5	5	neg	5.64149	2.2293	57.1429	62.7843	14.7059
CF28242	2176	brain	A155	metastasis1	yes	no	double	yes	no	2312	0	0	2312	neverPD	no rCR	metachronous	55	1	ER PR negative	0	negative	0	negative	NA	0	3	high	0	grade 3	prior tzt	no ptz	other+T	single organ	oligo	41	1	sTIL low	10	5	0	20	0	0	neg	0	0	1.66364	1.66364	0
NA	2177	liver	A156	metastasis1	IHC	incl	yes	yes	no	2572	0	0	2222	everPD	no rCR	metachronous	44	1	ER PR negative	0	negative	0	negative	0	0	NA	NA	0	grade 3	prior tzt	no ptz	vino+T	single organ	multiple	41	1	sTIL low	0	0	0	0	0	NA	NA	NA	NA	NA	NA	NA
CF24110	2178	mamma	A157	preneoadj biopsy	RNA+IHC	incl	yes	no	yes	436	1	1	119	everPD	no rCR	de novo	0	3	ER PR negative	0	negative	0	negative	NA	0	2	NA	NA	grade 3	no prior tzt	no ptz	tax+T	multiple	multiple	45	1	sTIL low	NA	NA	NA	25	15	NA	NA	NA	NA	NA	NA	NA
NA	2179	mamma	A158	resection	STILSonly	incl	yes	no	yes	1261	1	1	370	everPD	no rCR	metachronous	37	3	ER/PR<50	20	positive	0	negative	NA	NA	3	high	NA	NA	prior tzt	no ptz	HT+T	single organ	oligo	53	1	sTIL low	NA	NA	NA	NA	NA	NA	NA	NA	NA	NA	NA	NA
CF24180	2180	mamma	A159	preneoadj biopsy	yes	incl	yes	no	yes	3139	0	0	3139	neverPD	rCR	de novo	0	1	ER/PR<50	90	positive	20	positive	90	20	3	high	80	grade 3	no prior tzt	no ptz	tax+T	single organ	oligo	43	4	sTIL low	20	5	1	20	0	3	NA	0.156495	1.25196	5.7903	5.94679	33.3333
NA	2181	mamma	A160	preneoadj biopsy	IHC	incl	yes	no	yes	434	1	1	179	everPD	no rCR	metachronous	22	1	ER&PR>50	80	positive	70	positive	90	NA	NA	NA	NA	grade 1 or 2	prior tzt	no ptz	vino+T	multiple	multiple	64	7	sTIL low	5	0	0	0	0	2	NA	NA	NA	NA	NA	NA
CF24181	2182	mamma	A161	resection	yes	incl	yes	no	yes	443	1	1	202	everPD	no rCR	metachronous	22	1	ER PR negative	0	negative	0	negative	0	0	3	high	80	grade 3	prior tzt	no ptz	cape+T	single organ	oligo	57	25	sTIL intermediate	15	10	3	25	20	4	NA	0.081367	1.87144	6.67209	6.75346	0
CF27980	2184	mamma	A162	preneoadj biopsy	RNA	incl	double	no	yes	2641	0	0	321	everPD	no rCR	de novo	0	1	ER/PR<50	20	positive	0	negative	20	0	2	NA	NA	grade 3	no prior tzt	no ptz	vino+T	single organ	multiple	49	15	sTIL intermediate	20	10	0	20	0	NA	NA	NA	NA	NA	NA	NA
CF28245	2184	mamma	A163	resection	IHC+MIF	no	double	no	yes	2641	0	0	321	everPD	no rCR	de novo		1	ER/PR<50	70	positive	0	negative	70	0	3	high	100	grade 3	no prior tzt	no ptz	vino+T	single organ	multiple	49	12	sTIL intermediate	20	15	5	20	20	NA	NA	0.278552	1.20706	14.9489	15.2275	0
NA	2184	liver	A164	metastasis1	IHC	no	double	yes	no	2641	0	0	321	everPD	no rCR	de novo	0	1	ER/PR<50	80	positive	0	negative	0	0	NA	NA	0	grade 1 or 2	no prior tzt	no ptz	vino+T	single organ	multiple	49	5	sTIL low	0	0	0	0	0	NA	NA	NA	NA	NA	NA	NA
CF24184	2185	mamma	A165	resection	yes	incl	yes	no	yes	2268	0	0	1023	everPD	no rCR	metachronous	4	1	ER&PR>50	90	positive	50	positive	90	50	3	low	80	grade 3	no prior tzt	no ptz	HT+T	multiple	multiple	72	1	sTIL low	10	5	0	20	0	20	NA	0.199402	0.0997009	4.28714	4.48654	0
CF27836	2186	mamma	A166	resection	RNA+MIF	no	double	no	yes	283	1	1	157	everPD	no rCR	metachronous	15	1	ER PR negative	0	negative	0	negative	0	0	3	no	90	grade 3	no prior tzt	no ptz	tax+T	single organ	multiple	50	30	sTIL intermediate	40	30	20	15	1	1	neg	38.5502	0.0968523	47.9903	56.8369	3.73134
NA	2186	mamma	A167	preneoadj	IHC	incl	double	no	no	283	1	1	157	everPD	no rCR	metachronous	15	1	ER PR negative	0	negative	0	negative	10	40	3	NA	0	grade 3	no prior tzt	no ptz	tax+T	single organ	multiple	50	1	sTIL low	0	0	0	0	15	NA	NA	NA	NA	NA	NA	NA
NA	2187	lung	A168	metastasis1	IHC	incl	yes	yes	no	2185	0	0	736	everPD	no rCR	de novo	0	2	ER PR negative	0	negative	0	negative	0	0	NA	NA	0	NA	no prior tzt	no ptz	tax+T	single organ	oligo	49	0	sTIL low	0	0	0	0	0	NA	NA	NA	NA	NA	NA	NA
[truncated: 73 more columns]

## Sheet: Signature scores
RNA_SampleName	ESR1_PGR_ave	ECM1_18044827	Bcell_mg_IGJ	ECM4_18044827	Exhausted Tc cells_<avg>	Dendritic cells_<avg>	B-cells_<avg>	Mast cells_<avg>	ECM3_18044827	Mod5-Immune_T/Bcell_24516633	Mod4_Immune_T/Bcell_24516633	Treg_<avg>	PD1_data	ERBB2_amplicon_ave	Mod10_ECM_24516633	PDL1_data	NHI_5gene_score	TILs_<avg>	TGFB_score_21050467	IR7_score	Mod3_IFN_24516633	CD8_CD68_ratio	Mod6-Histone_24516633	MCD3_CD8_21214954	ICS5_score	Macrophages_<avg>	MHC.II_19272155	ECM2_18044827	MHC.I_19272155	Mod11_Prolif_24516633	CHANG_CORE_SERUM_RESPONSE_UP	Mod8_Stromal/Mixed_24516633
CF27094	-0.7179	-0.9032	1.219	-0.3663	0.0235	-0.6607	0.7164	-0.129	0.8564	0.2646	0.2621	0.3824	0.01101	1.57	0.3677	-0.1436	0.6381	-0.03004	0.05151	0.8693	-0.4248	0.65	-0.1609	-0.2659	0.4128	-0.2479	0.0365	0.1557	1.242	-0.02456	-0.06229	-0.6045
CF27091	-1.372	1.715	1.894	-0.9785	1.928	1.044	3.668	-1.454	-1.925	2.597	2.942	1.979	2.367	0.3221	-1.061	4.352	1.44	2.268	-0.7115	2.151	0.8787	0.572	0.8489	-0.2686	2.124	1.42	1.63	0.7464	1.438	1.194	0.5233	-0.02396
CF28254	-0.4877	1.843	0.3163	-0.4959	0.09572	1.233	1.72	-0.4693	-1.063	1.484	1.674	0.5519	1.384	0.5037	-0.01544	0.3757	1.009	1.266	0.4721	1.697	1.35	0.4445	1.107	2.37	1.488	1.146	1.124	-0.4676	1.071	1.026	0.7999	1.252
CF28255	-0.7405	-1.012	-0.01217	0.9723	-0.6928	0.133	-0.6665	0.2733	2.001	-0.5268	-0.35	0.6227	-0.8719	0.1362	1.882	0.3456	-0.01045	-0.5504	1.318	-0.5797	-0.04251	0.3997	-0.919	1.256	-0.4641	0.7909	-0.3348	-1.563	-0.1322	-0.2231	0.5511	1.022
CF24065	1.422	-0.3775	1.245	1.44	2.471	1.447	1.217	1.751	-0.179	2.755	2.317	4.246	-0.8719	0.8075	0.8108	3.717	2.144	1.576	1.034	0.9443	2.365	0.499	-0.06678	-0.2338	1.805	1.559	2.576	-0.7986	1.691	-0.3197	0.8874	1.123
CF27975	1.146	0.3507	-0.5751	-0.6206	0.1203	1.11	-0.6817	0.3127	-0.9941	0.6665	-0.2136	0.3785	-0.3345	-0.412	-0.2636	0.5725	0.8349	0.3094	-0.04899	0.06647	-0.6743	-1.351	0.4198	-0.8861	0.9129	1.539	0.8264	0.4765	0.5785	1.426	0.9857	0.006032
CF27831	0.6087	-0.2255	-0.6821	1.035	0.3609	3.936	-0.653	1.492	1.184	0.495	0.07713	0.5394	1.285	0.6574	2.139	0.9384	0.263	0.166	2.317	-0.5716	-0.03209	-0.6281	-0.338	1.007	-0.3977	1.701	1.303	-1.899	0.5048	0.6527	1.742	2.534
CF28262	1.505	-0.5589	-2.043	0.7949	-1.215	-0.471	-1.133	-0.7962	0.6526	-0.8256	-0.9321	-0.8439	-0.8719	0.9272	0.658	-0.0434	-1.295	-0.07901	0.7089	-1.258	-0.3348	-1.357	0.3953	-0.3177	-0.6494	-0.239	-0.1383	-0.7812	0.25	0.05135	0.4531	0.3186
CF26869	-0.8797	0.7947	-0.1637	-0.4368	1.288	0.8601	1.486	-0.1606	-0.8828	1.584	1.428	1.622	0.3533	0.1615	-0.2599	1.766	0.6023	1.365	0.1267	1.148	0.8234	0.5743	0.45	-0.7115	1.119	0.8212	1.559	0.2791	0.8966	-0.6483	0.06729	0.005741
CF26908	0.5854	-0.4899	-0.7034	-0.01819	0.5001	-0.1196	-0.1511	0.1783	-0.02618	0.5538	0.4538	0.07626	1.856	0.8454	0.4379	0.4648	-0.1121	0.6375	0.5314	0.4873	0.7959	0.125	0.1992	-0.1949	0.3984	1.176	0.6997	-0.01754	0.4704	1.276	1.081	0.2898
CF27838	2.092	0.1656	-0.6034	0.1107	0.04162	-0.5437	-0.9566	0.7675	0.1682	-0.8538	-0.6471	-0.9176	-0.7888	-0.8077	0.00898	-0.001598	-0.4618	-0.91	0.6633	0.5683	-0.5948	-0.8088	0.5488	1.027	-0.5977	-0.3247	0.3118	-0.1531	-0.325	-0.8528	0.8066	0.5775
CF27977	-1.41	1.636	-1.156	-1.193	-0.367	0.8654	-1.037	-0.9705	-1.797	-0.07464	-0.2826	0.8444	-0.3846	0.394	-2.061	-0.3013	-0.7582	-0.3972	-1.826	1.44	-1.094	-1.344	-0.2006	-0.6381	-0.4877	0.3261	-0.07926	1.192	0.1218	0.199	-0.9437	-1.548
CF27085	-0.7947	-0.2537	0.3174	0.6281	1.088	1.707	1.704	0.633	0.795	1.096	1.271	1.41	-0.6881	0.5499	1.237	-0.4185	0.5284	1.339	1.31	-0.132	0.1379	-0.2964	0.5151	1.371	0.2877	1.411	1.431	-1.223	0.09698	-0.1447	1.254	1.661
CF28248	-1.125	1.275	-0.8156	-1.368	-0.4408	-1.024	-1.059	-1.641	-1.153	-0.7131	-0.7243	-0.9554	1.153	1.09	-1.419	-0.5631	-0.8973	-0.996	-0.7148	-0.09686	-0.5661	-0.5397	1.33	-1.105	-0.9216	0.4321	0.09747	0.6213	-0.4848	-0.3594	-0.09569	-0.6096
CF28482	-0.874	1.01	0.446	-0.9904	-0.8195	-0.7202	-0.8739	-1.045	0.3159	-0.8627	-1.043	0.6411	0.747	1.76	0.5195	-0.5907	-0.3055	-1.292	0.8675	-0.4973	-0.06962	-0.8144	1.322	-0.3915	-0.3725	-0.9661	-0.7548	-0.5193	0.9877	-0.03343	0.2247	0.4399
CF28263	0.4918	0.165	0.3681	0.9853	0.1843	-0.01046	-0.4415	0.01606	-0.2919	0.5795	0.1685	0.9938	0.2415	0.837	0.4493	0.4295	0.8791	0.04233	0.692	0.1706	2.286	0.3589	1.601	-0.05248	1.087	-0.05598	0.02924	-0.6098	2.361	1.512	1.107	0.6248
CF23935	-0.04312	-0.08986	-0.08922	-0.3537	1.533	-0.3444	1.035	-0.1678	-0.07004	0.679	1.016	0.9997	0.1529	1.013	0.2747	0.05101	0.4586	0.8415	0.8109	0.5725	-0.008555	0.7246	1.528	0.3297	0.559	-0.3815	0.6109	0.5539	0.3872	1.003	1.19	0.2555
CF24102	1.42	-0.9484	1.511	0.8133	0.2876	-0.721	0.465	1.482	0.5406	0.2113	0.1969	-0.5971	-0.6019	-0.03609	0.3562	0.0113	0.6496	0.2487	0.2239	0.4281	1.198	-0.1616	-0.5055	-0.1085	0.3286	-0.07484	0.1429	-0.3077	0.3546	-1.069	-0.7863	0.3349
CF24067	-0.09735	1.3	1.63	-1.083	0.9028	0.8778	1.027	-0.2811	-1.491	1.867	1.386	1.914	1.117	0.6515	-1.011	1.317	1.735	1.069	-0.5815	1.825	0.8929	0.5593	0.9922	-0.3131	1.476	0.643	1.498	0.9057	1.535	0.5815	0.454	-0.4377
CF28257	-1.244	1.016	-0.1044	-0.1581	-0.7082	-0.4733	-0.9046	0.6938	-0.2451	-0.4233	-0.6264	-1.224	-0.4713	0.07242	0.1751	-0.4427	-0.7844	-0.6581	-0.06695	-0.5817	-0.4706	-0.8494	-0.1221	-0.1358	-0.338	1.423	0.495	-0.8923	-0.07248	-0.003851	-0.04871	0.1711
CF27086	0.4957	-0.5204	-0.8158	0.5048	-0.4379	-0.9795	-0.5075	-0.3661	1.111	-0.8784	-0.7377	-0.5936	-0.6668	-0.3937	0.3153	0.6167	-1.529	-0.6718	-0.2207	0.3907	0.03408	0.3688	-1.523	-0.2429	-0.01122	-1.358	-0.8203	-0.5417	-0.2488	-1.058	-0.9799	-0.3017
CF27240	0.1239	-0.4389	0.1392	0.5096	0.2138	3.039	-0.7158	0.3521	1.288	0.1482	0.2446	-0.3725	-0.7731	-0.2289	1.182	-1.173	0.01207	0.6242	1.268	0.8055	0.2862	0.2584	-0.966	3.566	0.09508	0.9382	0.8311	-0.972	0.3925	-0.6356	0.3081	1.724
CF24070	0.6442	0.2654	-1.043	0.5229	0.1486	-0.01766	0.03718	-0.3643	-0.8348	0.1392	0.1598	0.2677	-0.8719	0.6682	-0.2958	-0.8131	-0.1413	0.5903	-0.2875	0.5464	0.6548	-0.03013	0.2905	-0.2146	-0.2324	-0.1354	-0.04324	0.1533	-0.02286	0.655	0.007833	-0.4219
CF27837	0.559	-0.2584	-1.273	0.2621	-1.018	-0.7364	-0.8122	0.4023	-0.2993	-0.6258	-1	-0.7045	-0.378	0.4983	-0.02219	0.2419	-0.3083	-1.065	0.03597	-1.144	0.646	-1.091	-0.1174	-1.277	0.3305	-0.2549	-1.382	0.2086	-0.8221	0.5959	-0.02436	-0.1232
CF28484	0.03614	-0.1065	-0.08981	-0.3338	-0.6731	-0.9222	0.1957	-1.107	-1.06	-0.615	-0.5385	-0.5263	-0.09283	1.141	-0.9823	-1.073	-0.5404	-0.1873	-0.5818	-0.7919	-0.3374	-0.2364	0.34	-1.244	-0.324	-0.8571	-1.029	1.242	-1.048	1.36	0.4419	-1.072
CF24074	-1.373	0.5503	-0.08812	-0.9248	0.1481	-0.2258	1.87	-1.17	-1.39	0.4879	1.007	-0.781	0.5256	-0.9555	-2.162	-0.5257	-1.125	1.499	-3.078	-0.3832	-0.9181	2.486	-2.319	-0.6778	-0.07386	-1.549	-0.2066	1.616	-1.456	-1.631	-3.296	-1.748
CF27090	-0.1488	-0.6001	0.2808	1.52	1.8	-0.3342	0.5005	-0.05489	1.032	1.448	1.671	0.9344	1.2	0.2458	1.169	1.593	0.217	1.454	0.7918	0.9473	0.4524	0.5635	-0.5596	1.265	0.9528	0.9812	0.4351	-1.258	0.3325	-0.632	0.1804	0.8398
CF24101	-1.174	0.3535	1.036	-1.199	-0.503	-0.5183	0.3644	-1.308	0.3583	-0.1655	-0.06312	-0.1596	0.9399	1.185	0.2731	-0.2406	0.6373	-0.2128	0.7175	0.2203	0.256	-0.67	0.5073	-0.2462	-0.3473	-0.6795	-0.005155	0.06134	-0.2111	0.06866	0.944	0.317
CF27971	0.0362	0.7557	0.1436	0.8414	0.6286	2.417	-0.5028	-0.1747	-0.4309	0.8429	0.7217	-0.2324	0.4541	-0.2143	0.5272	0.8414	0.6719	0.7852	1.098	0.8938	1.237	-1.152	-0.2421	1.029	0.2258	2.509	1.245	-0.7515	0.7342	-0.6804	0.4326	1.689
CF27241	-0.7286	-1.52	-1.047	0.2253	-0.7745	-1.079	-0.9797	-0.7607	0.9124	-0.6731	-0.5925	-1.28	3.751	0.2279	0.3002	1.106	-1.283	-0.9795	-0.3657	-0.8347	0.005467	-0.6615	-1.457	-0.2522	-0.5761	0.2168	-0.05183	0.3598	-0.2884	-0.6287	-0.7291	-0.2734
CF28253	-0.7228	0.3648	0.005525	-0.6032	0.4925	-0.2323	-0.7629	-0.4102	0.1483	-0.0004015	-0.3696	-0.1872	0.198	0.2193	0.2495	1.018	0.3033	-0.5666	0.5129	-0.415	-0.3531	-0.4643	0.3229	-0.6652	-0.0186	0.4372	-0.1472	-0.5205	0.1075	1.474	0.7895	-0.06816
CF27243	-0.6358	1.368	1.629	-0.8072	2.163	0.2464	1.804	0.03809	-1.083	1.814	1.782	1.844	1.036	0.4378	-0.193	1.027	1.655	1.578	0.03617	2.259	0.8883	0.4403	0.5652	0.469	1.917	1.311	1.318	0.263	0.9778	1.199	0.6755	0.4487
CF27827	1.403	-1.68	-0.6572	0.2485	-0.3413	-1.359	-0.9947	-0.3306	1.501	-1.234	-1.267	-0.7605	-0.8719	0.1404	1.099	-0.1707	-0.5448	-1.599	0.5825	-0.9864	0.764	-0.1701	-0.2144	-0.2472	-0.6275	-1.588	-1.649	-0.2158	0.1016	-0.07076	-0.2971	0.1407
CF24106	1.125	-2.071	0.0005547	0.8073	-0.2278	0.6602	-0.2806	-0.05336	1.874	-0.06411	-0.1611	0.09583	-0.4343	-0.2003	1.497	-0.6474	0.4199	-0.1237	0.8673	-0.3449	-0.1755	-0.8323	-0.4735	0.3228	-0.4488	0.9063	0.567	-0.4798	0.2238	0.1534	0.02292	1.039
CF24107	1.372	-1.015	-0.6503	0.2424	0.7972	0.7576	-0.531	1.901	0.5576	-0.5593	-0.4295	-0.01133	0.3179	1.124	0.2517	-0.2654	-0.3695	-0.1786	0.2496	-0.551	-0.004099	-0.7855	0.2834	0.6925	-0.1742	0.4816	-0.04119	0.2601	-0.3608	0.6606	0.4175	0.2527
CF27972	0.2862	0.3066	0.7233	-0.09374	0.3771	-0.03603	-0.122	-0.7128	-0.9541	0.1068	0.07653	-0.4622	-0.04318	0.08661	-0.7852	0.16	0.09491	0.2024	-0.8905	1.819	1.036	-0.03637	-0.08247	-0.4026	0.4578	-0.005297	0.02166	0.9404	1.287	0.1287	-1.016	-1.123
CF24177	-0.1627	-1.004	-0.1352	0.7151	-0.6308	-0.7804	-0.9378	0.09723	1.249	-0.3129	-0.7469	-0.5855	3.575	-0.661	1.702	-0.05139	-0.1187	-0.4945	1.713	-1.169	1.959	-1.788	0.3628	-0.175	-0.3494	0.7562	-0.787	-0.9366	0.6633	0.4214	1.212	1.756
CF27833	-0.9288	0.2319	0.7725	0.1599	-0.7814	-0.06863	-0.3144	0.01192	1.289	-0.6284	-0.661	-1.09	-0.6511	0.8142	1.007	-0.6829	0.06383	-0.413	1.005	-1.591	-0.7604	-0.9311	0.1462	0.02603	-0.9534	0.1614	-0.1909	-1.806	-0.568	0.05614	0.7395	1.095
CF27237	-0.8372	0.2879	-1.79	-0.8945	-1.298	-0.1642	-1.119	-0.1464	-0.08181	-0.5729	-0.5609	-0.4383	-0.8719	0.8617	-0.2861	-0.9411	-0.6662	0.003594	0.3444	-0.584	-0.8148	-1.063	-0.5142	-0.2356	-0.9181	-0.2589	0.06768	0.4434	-0.2853	-0.09363	0.5873	-0.2121
CF28252	-0.1646	-0.8084	0.7524	-0.4195	-0.477	-0.1379	-0.4832	0.9525	1.125	-0.094	-0.3722	0.3409	-0.3116	-1.508	0.8741	0.8544	0.2608	-0.3971	1.104	-0.281	0.3462	-0.7709	1.18	-0.1566	0.08221	-0.4418	-0.2674	0.08322	0.3897	0.3892	0.3485	0.8606
CF23928	-1.068	0.4034	1.25	0.2389	0.1899	-0.9313	0.8319	0.4554	1.038	0.7145	0.3101	1.221	0.4886	0.9782	1.029	0.6901	1.53	0.39	1.258	-0.09245	1.31	-0.3601	0.6739	0.1415	1.64	0.389	0.8757	-1.592	0.6315	0.1403	0.6497	1.175
CF23929	-1.122	0.8223	1.392	0.2982	2.332	1.857	1.352	0.24	-0.4728	2.602	1.868	2.355	3.677	-1.467	0.1685	2.231	2.074	1.711	0.4062	1.37	2.012	0.7954	0.2306	-0.4127	2.318	1.207	1.539	-0.6841	1.826	0.3712	0.4497	0.525
CF27982	-0.9146	0.2559	-1.461	-1.065	-1.314	0.04634	-0.829	-0.897	-0.9597	-1.716	-1.289	-0.4829	-0.8719	-0.5576	-1.605	-1.298	-2.372	-1.488	-1.654	-1.624	-1.95	-0.2161	-1.002	-0.7695	-1.777	-1.557	-1.996	1.681	-2.618	-1.181	-1.481	-1.726
CF28240	0.04189	-1.707	-0.5557	-0.3294	0.2972	-1.398	-0.5883	0.1218	0.7882	-1.012	-0.7356	0.2907	-0.8719	-0.661	0.03039	-1.248	-2.47	-0.4721	-0.8378	-0.756	-1.368	0.3316	-1.902	-0.9603	-0.7303	-1.756	-1.63	1.312	-1.92	-0.9804	-1.543	-0.7317
CF24068	-1.056	0.9367	-0.609	-0.7844	-0.5741	-0.9435	0.2508	-0.455	0.03724	-0.4082	-0.2718	-0.5181	-0.8719	0.451	0.2965	0.1595	0.1686	-0.06194	0.1871	-0.102	-0.04232	-0.3129	-0.5297	-0.2197	-0.2806	-0.7482	-0.7623	-0.4394	-0.1622	-0.04871	0.0183	0.02839
CF24427	-0.8081	-0.69	-1.15	-0.9493	-1.333	-1.095	-0.289	-0.1204	0.1732	-1.523	-1.347	-1.249	-0.8719	0.6125	-0.6355	-1.282	-1.639	-1.829	-1.037	-1.003	-1.745	1.159	-0.4881	-0.5613	-1.422	-2.212	-1.763	1.516	-1.866	-1.073	-1.671	-1.246
CF28479	1.356	-0.09186	-0.06685	-0.06701	-0.1831	-1.047	-0.5855	1.343	-0.6869	-0.2683	-0.5749	0.8848	1.926	0.008758	-0.4473	-0.2016	0.2282	-0.3354	-0.6067	0.2664	1.476	-0.5254	0.08015	-1.099	-0.1446	-0.1795	-0.5535	0.707	0.9665	0.3356	-0.4983	-0.7869
CF24426	-0.9514	-0.1688	-1.15	-0.08984	-1.341	-1.358	-1.184	-0.09242	0.5687	-1.609	-1.412	-0.9738	-0.8719	0.8436	0.057	-1.346	-0.9654	-1.942	0.2418	-2.431	-1.699	-0.5485	-0.6003	-0.4026	-1.969	-1.21	-1.947	-0.4229	-2.057	1.189	0.3586	-0.5684
CF23932	-1.268	1.219	1.75	-0.9785	0.8957	2.135	0.7229	-0.6862	-0.3828	1.392	1.058	1.851	0.6178	0.9985	0.0655	0.9174	1.608	0.9402	0.5885	0.694	0.2028	0.2248	0.4252	-0.214	0.876	0.9884	1.286	-0.2246	0.7482	0.6609	0.837	0.6626
CF24429	-0.9037	0.1528	-0.02947	0.08392	1.184	-0.1298	-0.02815	0.4061	0.05539	0.9583	0.9521	0.3737	1.601	1.134	0.2259	0.8524	0.7479	0.8457	0.4105	1.252	0.3999	0.03613	1.354	0.9662	0.9896	0.04452	1.026	-0.0955	0.7184	0.3882	0.4392	0.2835
CF28480	-0.9888	-0.646	0.02412	-1.028	-1.347	-0.8972	-0.4921	1.06	1.007	-0.7869	-0.7439	-0.3794	-0.2164	0.5215	0.4706	-0.08099	0.007466	-0.6154	0.3503	-0.1245	-0.8125	-0.9171	0.03622	-0.09193	-0.7291	-0.6311	0.1649	0.2492	-0.4721	-0.2677	0.08148	0.1586
CF23933	1.012	-0.1502	-1.418	0.848	-0.6124	-0.7209	-0.9225	-1.206	-0.1897	-0.4414	-0.6767	-0.6637	-0.6313	0.3368	0.4172	0.4732	-0.1237	-0.4795	0.4408	0.02248	0.01332	-0.6749	-0.2271	-0.01392	-0.3078	0.1088	0.008459	-0.4484	0.9728	-0.7177	0.5076	0.1349
CF23934	-1.061	1.502	0.389	-1.5	-1.319	0.8453	0.255	-0.6682	-1.63	-0.4481	-0.4909	0.09513	0.9966	0.5229	-1.451	-0.9969	-0.1562	0.2217	-1.3	0.3621	-0.8095	0.449	-0.08076	-0.7296	-0.6231	-0.4189	-0.6037	1.242	-0.8767	0.19	-0.2224	-1.32
CF28486	-1.443	0.9414	0.4862	-1.409	-1.294	-0.663	-0.705	-1.263	-1.061	-1.297	-1.367	-0.2874	-0.8719	0.6823	-2	-1.29	-0.8794	-2.14	-1.552	-0.906	-0.03486	0.01518	0.5838	-1.063	-1.322	-1.702	-2.54	1.13	-0.7931	-0.0416	-0.5413	-1.926
CF28483	-0.6369	1.143	0.7146	-0.1449	1.222	-0.3602	0.0384	-0.3943	-0.6949	0.2653	-0.1311	0.8312	-0.8719	-0.1125	-0.4778	-1.346	0.7307	0.1225	-0.9751	0.2537	-0.515	-0.8149	-1.319	-0.246	0.0195	-0.3638	0.3356	-0.2969	0.01606	-0.8475	-1.499	-0.6793
CF27830	-1.305	-0.5399	-0.2097	-1.315	-1.235	0.1571	0.3799	-0.2661	-0.3915	-0.2439	-0.2302	-0.1668	-0.4494	-0.05635	-0.9001	-0.1509	-0.4805	-0.4726	-1.178	0.2549	0.1508	0.08305	-0.9329	-1.155	-0.1183	-0.9765	-0.2792	1.739	0.01218	-0.6116	-1.934	-1.32
CF24425	0.8701	-0.2705	-0.1333	-0.2054	-0.04929	-0.4674	-0.4907	-0.9142	-0.4922	-0.1291	-0.2878	0.03822	-0.3684	-0.7897	-0.6348	0.6589	0.3137	-0.4298	-1.187	0.7875	1.191	1.482	0.09211	-0.9843	0.1832	-0.9947	-0.6459	0.9696	0.9392	-0.591	-1.504	-0.9963
CF27244	0.8146	0.4825	-0.3222	2.004	0.1358	2.538	0.8977	1.287	-0.1093	0.4668	0.888	-0.3685	0.1944	-1.545	0.6324	1.623	-0.1128	0.736	0.9107	-0.7281	0.09679	-0.2999	-0.1265	2.392	0.5058	2.169	0.4866	-1.796	-0.08032	0.1268	0.9207	1.658
CF28466	0.3355	-0.5794	0.07531	0.9109	-0.754	-1.268	-0.05475	-0.5423	0.2135	0.1003	-0.1506	-0.5115	-0.8719	-1.345	0.1427	-0.4544	1.046	-0.06473	0.2024	-0.4546	1.319	0.04096	0.4062	-0.4428	-0.419	0.1183	0.3207	-0.3073	0.8774	1.014	0.7243	-0.03122
CF24066	0.1559	-0.04927	0.8885	0.5794	-0.03738	-0.3686	0.9727	0.1944	0.03309	1.278	1.128	0.9581	0.2809	-1.389	0.06721	0.08764	1.107	1.257	-0.0277	0.7538	0.5332	1.206	-0.4872	-0.05905	1.336	0.5272	0.9794	-0.3382	0.223	-0.004277	-0.292	-0.08102
CF24073	-0.571	0.6294	0.2368	-1.432	0.7158	0.5257	0.955	1.042	-0.03692	0.7422	0.883	2.378	0.404	1.137	0.6057	-0.1855	0.5801	0.8773	1.099	0.4102	-0.1324	-0.1267	0.7926	0.3613	0.3041	0.5005	1.062	0.294	0.2841	0.8685	1.396	1.13
CF27489	-0.905	1.263	1.873	0.09023	1.553	1.032	1.823	-0.2281	-1.055	2.065	1.889	1.18	1.07	-0.694	-0.1129	1.365	1.26	1.322	-0.09824	1.999	1.346	0.4576	0.1995	0.5167	1.953	1.581	1.429	-0.4703	1.187	0.4047	0.2656	0.3517
CF24176	-1.044	1.218	2.703	-0.3151	1.788	0.2206	3.084	-0.3958	-1.1	2.314	2.539	0.3751	1.212	0.102	-0.5145	-0.6197	1.441	2.287	-0.406	2.253	-0.02279	0.9831	-0.08058	0.2317	2.275	1.303	1.663	0.1858	1.351	-0.4197	-0.04871	-0.08866
CF28249	-1.011	1.165	-0.9297	-1.542	-1.362	-1.385	-1.156	-1.606	-1.107	-1.724	-1.521	-0.7038	-0.8719	0.2885	-2.051	-1.346	-1.369	-2.637	-1.882	-0.7992	-1.527	-0.2285	-0.143	-1.332	-1.11	-0.9404	-2.054	1.345	-0.7004	-0.3977	-0.6485	-1.916
CF24174	-0.5308	-0.0521	-0.07898	0.7363	0.5037	1.572	0.7424	-0.9258	0.7059	-0.01736	0.2534	-0.9175	-0.6946	-0.8017	1.003	-0.6106	-0.2793	0.1859	1.222	0.7057	-0.2516	-0.379	-0.6661	2.797	-0.4504	1.63	0.3112	-0.986	-0.2529	-0.3067	0.3224	1.48
CF24175	-1.15	-1.062	2.221	-0.2654	0.1419	1.732	-0.2366	-0.6518	0.6049	0.1274	-0.4416	-0.4359	-0.6895	-1.06	0.4558	0.1409	0.6712	0.02544	-0.02044	-1.011	0.2304	-1.914	-0.06601	-0.6409	1.655	1.066	0.4389	0.2136	0.0007704	-0.2362	-0.06118	0.4874
CF27973	-0.8592	-1.097	0.7438	1.245	0.5202	0.3702	-0.677	-0.7029	1.684	0.1433	-0.1457	1.077	2.365	-1.039	1.352	-1.146	-0.1731	0.5179	0.8265	-0.1571	0.07506	-0.9847	-0.9344	0.1886	-0.4075	1.336	0.7999	-1.584	0.02578	-1.063	-0.4586	1.044
CF27974	0.03066	-0.809	-0.5475	-0.03614	-0.5889	-0.4837	-0.9039	-0.9338	1.203	-0.3093	-0.7177	0.0569	0.4846	-0.3835	0.7799	0.7513	-0.3263	-0.4677	1.199	-1.037	-0.5211	-1.244	0.3818	-0.2936	-0.7491	0.6323	0.06308	-0.4836	0.2043	0.123	0.7611	0.5608
CF24076	0.9929	-0.9442	-1.482	-0.6119	-0.4657	-1.123	-1.01	1.206	-0.6496	-1.357	-1.191	-0.9074	-0.8177	0.3798	-0.8217	-1.013	-1.955	-1.139	-1.127	-1.382	-1.431	-1.156	-0.1329	-1.31	-1.218	-0.6421	-1.108	2.184	-1.547	0.8427	-0.6131	-1.342
CF27092	-0.7305	1.617	2.09	-1.989	-0.7039	1.276	0.2719	-0.5573	-1.104	0.1085	-0.08576	-0.04742	-0.102	1.278	-1.117	0.396	1.059	-0.3135	-0.3919	-0.132	-0.5702	-0.2008	0.7482	-0.7337	0.1977	-0.6734	-0.3843	0.8833	0.3031	0.8215	0.3357	0.3067
CF28474	-0.6546	-0.2774	-0.3313	-1.001	-1.146	-0.8084	-0.5843	-1.102	-0.2212	-0.7043	-1.037	-0.4516	-0.8719	-2.001	-0.4639	-1.131	0.3585	-0.9977	-0.9435	-0.4022	0.562	0.3359	0.7671	-1.061	-0.5322	-1.495	-0.5222	1.254	0.7918	1.908	1.173	-1.211
CF27088	0.3458	-0.8804	-1.373	0.7856	-0.3853	-0.6458	-1.004	1.593	0.2591	-0.6471	-0.4055	-0.5185	-0.8719	-0.44	-0.3358	0.0221	-0.5693	0.1039	-0.7953	0.2186	-0.1501	0.03099	-2.248	0.3789	-0.9134	0.812	-0.08438	0.2004	-1.526	-0.2438	-1.365	-0.4641
CF27246	1.456	0.3675	-0.9926	-0.4851	-0.7441	-0.73	-0.3716	-0.9359	-0.08925	-0.5936	-0.2599	-1.009	-0.8719	-2.131	-0.2403	0.8233	-0.5314	0.154	-0.7974	0.2783	-0.9651	1.332	-1.81	0.2447	-1.078	-0.7524	-0.2465	0.4838	-1.116	-1.24	-1.781	-0.7535
CF28244	0.1915	-1.792	-0.3959	0.7498	-1.073	-1.034	-0.9026	0.9797	1.79	-1.077	-0.9748	-0.7088	-0.8719	-0.1166	1.495	-1.346	-0.06782	-0.768	0.8578	-1.263	-0.9177	-0.2842	-0.2513	0.1442	-1.117	-0.462	-0.9742	-0.4419	-0.5263	-0.517	0.1018	0.655
CF28485	0.8907	0.1801	-0.7227	0.4875	-0.1899	-0.3635	-0.1863	-0.02987	0.1772	-0.1787	-0.06262	-0.1273	-0.07107	-1.819	0.08708	0.1254	0.2263	0.2893	-0.05081	0.6121	-0.432	0.2515	-1.323	0.8396	-0.2946	-0.8104	0.06748	-0.4521	-0.05263	-1.546	-0.619	0.3753
CF28476	1.29	0.005585	0.4305	-0.5262	-0.7054	-0.1764	-0.4833	-0.1027	-0.03342	-0.2676	-0.5437	0.3062	-0.6541	1.302	0.3106	-1.224	0.7906	-0.262	0.3728	-0.7453	-0.254	-1.292	1.148	-0.2314	-0.8151	0.2662	0.3553	0.2852	0.07223	1.05	1.069	0.1847
CF26871	-1.083	1.427	-0.6744	-0.6835	1.696	0.4607	0.07424	-0.1119	-0.9476	0.5844	0.6835	-1.274	1.824	-1.64	-1.005	-0.34	-1.752	-0.1738	-0.8628	2.164	-0.4781	1.027	-0.4926	0.5958	1.154	-0.4704	0.3811	0.1205	0.5206	0.9751	-0.149	-0.04159
CF28477	0.8004	0.3471	-1.055	-0.5078	-0.147	-0.1061	-0.5236	0.09127	-0.9937	0.3319	-0.3959	-0.8861	-0.102	1.241	-0.5583	0.6707	0.2708	0.08447	0.01639	-0.7488	2.017	-0.5029	0.4411	-1.029	-0.139	0.4258	-0.07261	0.964	0.539	1.121	0.7796	-0.5323
CF28459	-1.407	1.391	-0.5524	-1.401	0.1093	0.1919	1.694	-1.054	-1.27	0.2997	1.403	0.5938	0.5053	0.07591	-1.724	0.7252	-1.7	1.559	-1.77	0.8654	-1.259	1.885	-0.5079	-0.6892	-0.04982	-1.534	-0.2194	1.066	-0.7395	-0.1202	-1.371	-1.115
CF28460	0.932	0.6092	0.5631	-0.2343	-0.2051	-0.19	-0.145	0.529	-1.58	0.03582	-0.2307	-0.4558	-0.7098	0.3439	-1.488	-0.09589	0.6456	-0.2019	-1.014	1.294	1.856	-0.4066	-0.127	-0.7871	-0.3457	-0.09181	-0.5689	0.9596	0.7989	0.4331	0.06297	-1.325
CF28243	1.575	1.112	-1.141	0.2309	-0.9979	-1.25	-0.6887	0.2158	-1.132	-1.036	-0.9744	-1.192	0.1807	-1.821	-1.353	-1.149	-0.1511	-0.288	-1.386	-0.8817	-1.153	-0.1559	-1.53	-1.065	-0.2754	-0.9704	-0.563	-0.1325	-0.849	-0.5419	-1.468	-1.877
CF26864	1.232	-0.1022	-0.2448	0.9667	1.143	-0.4918	-0.1361	1.076	0.3441	0.3759	-0.1116	1.006	-0.489	0.7871	0.3266	-0.7189	-0.1209	0.3357	0.525	-0.1759	0.9607	-0.4797	0.142	-0.3594	1.445	0.1013	0.1263	-0.756	0.7194	0.3057	0.207	0.312
CF26866	0.6294	-1.107	0.8765	0.7049	-0.4161	0.2	-0.2896	1.112	0.4266	0.3723	0.1379	1.261	1.142	0.2459	0.4922	2.88	0.6026	0.3476	0.1479	0.3363	1.223	0.4046	-0.2278	-0.3963	0.3437	0.2207	0.4998	-0.2789	0.3059	0.1201	0.3061	-0.1482
CF26867	0.3844	0.8647	1.637	-0.6151	0.7816	0.488	2.018	-0.1521	-0.9022	1.797	1.594	3.127	1.658	0.3694	-0.001626	1.302	1.743	1.212	0.09125	2.125	1.389	-0.2003	1.217	-0.5336	1.985	1.235	1.622	0.4294	1.186	0.4446	0.2591	0.1431
CF26868	0.7707	0.7517	-0.5926	0.4825	0.3882	-1.271	0.6485	0.9959	-0.9712	0.2679	0.296	0.2281	-0.8719	-0.9754	-0.8939	-1.169	-0.1129	0.7745	-1.144	-0.05848	1.732	0.969	-0.9361	-0.623	1.691	0.4666	-0.033	-0.02965	-0.6559	-2.075	-1.326	-1.175
CF27236	-1.143	1.052	2.136	-1.249	-0.8453	-0.4771	1.027	-0.9942	-0.5124	0.5284	0.423	-0.1313	0.5498	1.448	-0.2921	0.2108	0.9461	0.3224	-0.03467	0.3933	-0.7789	-0.5838	0.919	-0.6144	0.5676	-0.05019	0.376	-0.1075	0.4349	1.5	0.7711	-0.1877
CF23925	0.5777	-1.153	-0.777	-0.292	0.7244	-0.04302	-0.5483	2.045	0.2063	-0.7758	-0.5253	-0.6182	-0.8719	0.9007	-0.361	-0.9217	-0.3335	-0.5905	-0.1157	-0.5362	-0.4398	-0.7273	0.2497	-0.2047	-1.073	-0.6319	-0.8026	1.279	-0.8468	0.4308	0.06035	-0.5963
CF26874	-1.642	1.08	-0.9918	-1.455	-1.059	-0.7308	-1.038	-1.414	-1.763	-1.257	-1.287	-1.185	-0.7686	-2.172	-2.448	-0.5595	-1.314	-1.648	-2.665	-1.233	-1.803	1.218	0.4247	-2.225	-1.469	-2.06	-1.809	1.791	-2.162	0.6213	-0.5746	-2.573
CF28487	1.026	-0.07208	-1.178	-0.7996	-0.8743	-0.9073	-0.9562	-1.352	-0.871	-1.35	-1.216	-0.3647	-0.8041	-1.757	-1.143	-0.5036	-1.388	-1.4	-0.8655	-1.42	-1.3	0.526	1.693	-1.398	-1.427	-1.955	-1.456	1.473	-1.493	0.7208	-0.1351	-1.704
CF23926	1.352	-0.7761	1.495	0.3181	0.3056	0.02816	-0.09658	0.8811	0.05103	0.5595	0.1741	0.6565	0.2996	-1.307	0.1035	0.5495	0.997	0.326	0.09094	-0.1995	-0.05467	-0.7502	-1.033	-0.4274	-0.3666	0.7044	0.6968	0.2837	-0.05977	-0.9056	-0.2284	0.1991
CF23927	-0.9004	1.285	-0.8305	-1.284	-0.3055	-0.3639	-0.544	-0.585	-0.1055	-1.231	-1.038	-0.2954	-0.6819	0.3713	-0.2434	-1.035	-0.8935	-0.986	-0.0946	-1.373	-1.406	-0.5274	1.047	-0.1963	-0.8226	-1.12	-0.7836	0.08708	-1.548	1.283	0.9147	-0.513
CF26870	0.6661	0.743	0.2652	-1.056	0.7651	0.3055	0.5634	-0.6047	-1.001	1.125	0.4251	1.615	0.5119	1.592	-0.4052	1.27	1.41	0.4215	0.2466	0.2664	0.513	-0.02218	2.369	-0.5016	1.091	0.1299	1.542	0.8737	0.9177	2.605	2.101	-0.1069
CF28468	-1.344	2.009	0.1809	-1.437	-0.1432	-0.5196	-0.9197	-1.598	-1.445	-0.5172	-0.6002	-0.6273	-0.679	2.183	-1.17	-0.6368	0.09771	-1.037	0.1246	-0.6019	-0.503	-0.7105	1.255	-0.5841	-0.8172	0.7698	-0.05705	0.3619	0.9458	1.164	1.223	-0.1186
CF28471	-0.393	-0.7579	-0.7221	-0.9248	-0.4236	-1.306	-0.9107	-1.025	-0.2443	-0.3512	-0.3498	-0.2671	0.2359	1.06	-0.8039	0.2296	-0.3794	0.5263	-1.507	-0.5148	-1.067	1.877	-1.309	-1.273	-0.5008	-1.034	-0.6798	1.613	-0.9128	-0.1687	-1.502	-1.357
CF28473	-1.4	0.5523	-0.3685	-1.35	-1.195	-0.3226	-0.03486	-0.8525	-1.616	-0.1183	0.3372	-0.4226	0.2789	-0.1374	-1.6	-0.8455	-1.108	0.4901	-1.683	0.5659	0.4409	2.564	-0.1127	-0.8429	0.683	-1.29	-0.7471	2.127	-0.1488	-0.9873	-1.893	-1.496
CF28250	0.2469	-1.181	-0.515	1.616	-0.5943	-0.8361	-0.6341	0.1637	1.321	-0.4053	-0.4475	-0.5354	0.005869	0.4776	1.278	-1.208	0.2037	0.06135	1.107	-0.4966	0.8398	-0.4989	-0.4394	0.2294	0.01821	-0.4147	-0.06841	-1.471	0.562	0.3238	0.4442	0.944
CF27976	0.9617	-1.164	0.7606	0.6135	0.9227	1.027	-0.4283	0.6514	1.178	0.7171	0.4467	1.568	-0.1212	0.45	1.412	0.6665	0.2368	0.4922	1.331	0.6312	1.762	-1.101	-0.4267	1.958	0.7048	2.111	1.696	-0.6144	0.879	-0.7864	0.6434	2.095
CF23936	0.03956	-0.1596	-0.8814	-1.21	-0.4122	0.04161	0.3575	-0.6715	-0.6039	-0.9691	-0.7033	-0.3458	-0.8719	-0.3467	-0.8847	-1.268	-1.125	-0.8058	-0.8354	-1.331	-1.147	0.3989	0.253	-0.3678	-0.7794	-0.8178	-1.056	1.558	-1.456	0.8145	0.4244	-1.185
CF27247	1.023	-0.4972	-2.135	-0.03278	-0.5544	-0.1358	-0.7966	-0.141	0.7337	-1.462	-1.07	-0.9693	-0.8719	0.9302	0.246	0.8434	-2.635	-1.146	0.251	-1.069	-1.405	-0.914	0.06312	-0.01253	-0.09371	-0.7183	-1.479	0.1621	-1.61	1.606	0.521	-0.1711
CF28488	-0.3218	-0.4081	-0.5923	0.675	-0.7129	-1.035	-0.6009	-0.2062	0.4811	-1.142	-1.163	-0.7986	-0.8719	-0.2756	0.4783	-1.346	-0.3364	-0.8392	-0.2459	-0.9801	-1.046	-0.5655	-0.7113	-0.2413	-0.9289	-0.7959	-0.913	-0.6043	-1.183	0.6727	-0.1934	-0.4599
CF28489	-0.3861	-0.2449	0.7941	-0.7329	2.755	1.741	0.6867	-0.445	-0.06093	1.416	1.317	0.8406	2.35	0.8791	-0.0104	1.574	1.106	1.218	0.3574	1.128	0.07082	1	1.174	-0.3875	1.143	0.1396	0.7029	0.6645	0.6157	2.123	1.144	0.1227
CF28472	-1.451	0.5118	1.203	0.4224	-0.6807	-0.02013	0.2256	0.5626	-1.003	0.4975	-0.0449	-0.1895	0.243	0.4879	-0.5161	0.8864	1.381	0.1235	-0.2919	-0.1161	-0.239	-0.2434	-0.4789	-0.6527	0.2881	0.3457	0.4422	0.2004	0.1732	-0.4295	-0.4673	-0.3079
CF27095	2.142	-0.2836	0.1804	1.297	1.061	0.6194	0.2958	1.606	0.8747	-0.5003	-0.03188	-0.8032	0.09353	-0.9496	0.9892	0.9444	0.6119	0.2555	1.187	0.6621	-0.417	1.254	-0.3842	3.427	0.09349	-0.3394	-0.374	-1.252	-0.1467	-0.7184	0.9602	1.255
CF27981	0.5487	0.07715	-1.628	-0.3152	-0.3971	-1.005	-1.078	-1.345	0.2613	-1.359	-1.428	-1.338	-0.8719	1.357	0.2043	-1.043	-0.6863	-2.222	0.7911	-2.067	1.046	-0.8583	-0.1213	-0.231	-0.8923	-1.04	-1.864	-0.1022	-0.2338	0.1842	0.9506	0.5565
CF27242	1.303	-1.553	-0.4226	1.491	-0.9422	1.215	-0.4292	0.5064	1.731	-0.08397	-0.105	-0.01505	-0.8096	-1.677	1.189	-0.1597	-1.227	0.09643	0.4026	-0.4515	0.436	0.6175	-1.665	0.2951	-0.5304	0.2523	-0.03504	-1.104	-0.2261	-0.7208	-0.4865	0.6744
CF24103	1.411	-1.619	0.1524	-0.1116	0.4082	-0.5698	0.1314	-0.4302	0.6545	-0.04334	0.04774	0.8667	-0.6865	-1.359	0.2838	-1.122	0.6829	-0.03483	-0.1099	0.08471	0.4984	0.1464	0.1616	-0.5855	0.257	-0.09983	-0.8589	0.9607	0.2904	0.695	0.3232	-0.3349
CF28242	-0.9301	1.88	-1.441	-0.6249	-0.6311	-1.138	-1.161	-1.577	-1.173	-0.2341	-1.001	-0.6367	-0.7397	1.894	-1.227	-0.483	0.7763	-1.896	-0.08855	0.05144	3.052	-1.301	2.297	-0.3832	0.9936	0.3151	-0.2517	-0.2918	2.948	2.782	2.71	-0.4986
CF24110	-1.521	1.147	-1.284	-1.918	-1.803	-1.065	-0.9319	-1.487	-0.8748	-2.027	-1.668	-1.453	-0.8719	-1.481	-2.092	-1.324	-2.422	-2.431	-2.523	-2.522	-1.824	-0.3336	-1.881	-1.849	-2.29	-1.769	-3.142	1.251	-2.551	-0.3591	-2.311	-2.031
CF24180	0.759	-1.662	-1.52	0.4585	-0.7077	-0.405	-0.8098	0.1581	1.557	-0.3581	-0.4683	-0.01073	-0.4114	0.05679	1.352	-0.07189	-0.7849	-0.1833	1.238	0.1558	-0.055	-1.36	0.2354	0.5729	-0.2063	0.9692	0.6494	-0.1704	0.7274	1.018	1.01	1.044
CF24181	-1.036	-0.2052	0.1164	0.1141	0.1572	-0.1714	0.8185	-0.1956	0.5299	0.593	0.4781	0.5867	-0.1901	0.2481	0.1263	0.1576	0.4578	1.138	-0.1578	-0.3168	1.487	-0.39	0.1116	-0.1975	0.6325	0.4051	0.1791	-0.4177	0.8765	-0.3554	-0.6204	-0.1684
CF27980	-0.1637	-1.22	-0.4715	-0.4427	0.5429	-0.6038	-0.6496	0.7464	1.084	0.1569	0.00838	0.8568	-0.1637	0.2732	0.7034	0.4671	-0.5409	-0.06405	0.6891	0.738	0.377	-0.7002	1.071	0.278	-0.192	0.4692	0.7311	0.2576	0.1104	-0.01486	-0.1429	0.6635
CF24184	1.501	-1.841	-1.776	1.456	-1.355	-0.3342	-0.8825	0.3685	1.505	-0.8492	-0.9026	-0.7373	-0.6774	-0.1053	1.231	-0.575	-1.478	-0.7801	1.047	-1.264	-0.689	-1.759	-0.1334	0.08683	-0.901	0.884	0.635	-1.035	0.06261	-0.7627	-0.1618	0.747
CF27836	-1.238	0.384	-0.7188	-0.7632	0.09482	1.796	0.7786	-0.5265	-0.9102	-0.6056	-0.002938	-1.089	-0.8719	-0.5907	-1.005	-0.678	-1.614	0.8126	-1.577	0.1175	-1.389	1.647	-1.78	-0.2928	-1.193	-1.116	-0.7547	1.223	-2.087	-0.656	-1.833	-1.304

## Sheet: MP and BP
RNA_SampleName	70-gene Index	70-gene Verdict	Luminal score	HER2 score	Basal score	80-gene Verdict	mixed
CF27242	-0.04	High_Risk	0.534	0.524	-0.141	Luminal-type	LuminalHER2
CF24072	0.335	Low_Risk	0.61	0.628	-0.165	HER2-type	LuminalHER2
CF24103	-0.247	High_Risk	0.65	0.673	-0.138	HER2-type	LuminalHER2
CF27834	0.356	Low_Risk	0.67	0.6	-0.367	Luminal-type	LuminalHER2
CF28260	-0.599	High_Risk	-0.3	0.413	0.339	HER2-type	HER2Basal
CF27095	0.209	Low_Risk	0.605	0.705	-0.334	HER2-type	LuminalHER2
CF28258	0.262	Low_Risk	0.726	0.828	-0.384	HER2-type	LuminalHER2
CF23929	-0.58	High_Risk	-0.413	0.515	0.4	HER2-type	HER2Basal
CF28487	-0.415	High_Risk	0.341	0.518	-0.36	HER2-type	LuminalHER2
CF26865	-0.52	High_Risk	0.247	0.429	-0.252	HER2-type	LuminalHER2
CF24075	-0.824	High_Risk	-0.319	1.142	0.942	HER2-type	HER2Basal
CF26871	-0.788	High_Risk	0.145	0.696	0.45	HER2-type	HER2Basal
CF28243	-0.052	High_Risk	0.889	0.638	-0.362	Luminal-type	LuminalHER2
CF28485	0.371	Low_Risk	0.571	0.308	-0.217	Luminal-type	LuminalHER2
CF28474	-0.726	High_Risk	0.031	0.312	-0.05	HER2-type	Not-mixed
CF24105	-0.068	High_Risk	0.846	0.562	-0.215	Luminal-type	Not-mixed
CF26909	0.311	Low_Risk	0.357	0.649	-0.257	HER2-type	Not-mixed
CF27246	-0.059	High_Risk	0.868	0.549	-0.182	Luminal-type	Not-mixed
CF27838	0.15	Low_Risk	0.604	0.924	-0.421	HER2-type	Not-mixed
CF27244	0.011	Low_Risk	0.605	0.281	-0.03	Luminal-type	Not-mixed
CF24174	-0.287	High_Risk	-0.247	1.19	0.845	HER2-type	Not-mixed
CF24066	-0.513	High_Risk	0.591	0.938	0.028	HER2-type	Not-mixed
CF24104	0.122	Low_Risk	0.552	0.932	-0.285	HER2-type	Not-mixed
CF28466	-0.061	High_Risk	0.426	0.833	-0.367	HER2-type	Not-mixed
CF23926	-0.216	High_Risk	0.399	0.852	-0.245	HER2-type	Not-mixed
CF26874	-0.954	High_Risk	-0.477	0.7	0.215	HER2-type	Not-mixed
CF27089	-0.072	High_Risk	0.876	0.368	-0.233	Luminal-type	Not-mixed
CF26872	-0.734	High_Risk	-0.402	0.777	0.19	HER2-type	Not-mixed
CF26868	0.042	Low_Risk	0.512	1.12	-0.268	HER2-type	Not-mixed
CF28467	0.314	Low_Risk	0.674	0.016	-0.163	Luminal-type	Not-mixed
CF28252	-0.204	High_Risk	-0.123	0.587	-0.135	HER2-type	Not-mixed
CF24425	-0.334	High_Risk	0.712	1.516	-0.374	HER2-type	Not-mixed
CF27973	-0.342	High_Risk	-0.273	1.032	0.143	HER2-type	Not-mixed
CF24182	0.234	Low_Risk	0.674	1.683	-0.112	HER2-type	Not-mixed
CF24179	0.012	Low_Risk	0.123	1.24	0.164	HER2-type	Not-mixed
CF24177	-0.451	High_Risk	-0.145	1.086	0.004	HER2-type	Not-mixed
CF24110	-1.158	High_Risk	-0.554	1.423	0.326	HER2-type	Not-mixed
CF27975	-0.437	High_Risk	0.191	1.315	-0.181	HER2-type	Not-mixed
CF23936	-0.384	High_Risk	0.588	1.747	-0.454	HER2-type	Not-mixed
CF24175	-0.392	High_Risk	-0.469	1.078	-0.086	HER2-type	Not-mixed
CF28488	-0.451	High_Risk	0.492	1.675	-0.18	HER2-type	Not-mixed
CF24180	-0.319	High_Risk	0.463	1.663	-0.294	HER2-type	Not-mixed
CF28240	0.003	Low_Risk	0.376	1.603	-0.087	HER2-type	Not-mixed
CF27827	-0.13	High_Risk	0.648	1.899	-0.251	HER2-type	Not-mixed
CF27828	-0.597	High_Risk	-0.246	1.252	-0.013	HER2-type	Not-mixed
CF27489	-0.444	High_Risk	-0.245	1.369	0.076	HER2-type	Not-mixed
CF24102	-0.047	High_Risk	0.538	1.851	-0.161	HER2-type	Not-mixed
CF24178	-0.488	High_Risk	-0.411	1.45	0.134	HER2-type	Not-mixed
CF26910	-1.013	High_Risk	-0.464	1.391	0.046	HER2-type	Not-mixed
CF28241	0.196	Low_Risk	0.285	1.632	-0.061	HER2-type	Not-mixed
CF27240	-0.086	High_Risk	0.222	1.587	0.211	HER2-type	Not-mixed
CF24428	0.22	Low_Risk	0.387	1.758	-0.126	HER2-type	Not-mixed
CF27974	-0.757	High_Risk	-0.499	1.472	0.082	HER2-type	Not-mixed
CF28479	-0.361	High_Risk	0.436	1.841	-0.228	HER2-type	Not-mixed
CF27971	-0.131	High_Risk	0.082	1.495	0.068	HER2-type	Not-mixed
CF24184	0.091	Low_Risk	0.313	1.751	-0.126	HER2-type	Not-mixed
CF27086	-0.047	High_Risk	0.37	1.834	-0.234	HER2-type	Not-mixed
CF24106	-0.269	High_Risk	0.114	1.583	0.008	HER2-type	Not-mixed
CF27976	-0.159	High_Risk	0.459	1.929	-0.084	HER2-type	Not-mixed
CF23931	0.011	Low_Risk	0.387	1.867	-0.087	HER2-type	Not-mixed
CF26875	-0.342	High_Risk	0.24	1.727	-0.212	HER2-type	Not-mixed
CF24076	-0.391	High_Risk	0.676	2.183	-0.284	HER2-type	Not-mixed
CF24109	-0.666	High_Risk	0.462	2.012	-0.156	HER2-type	Not-mixed
CF28244	-0.236	High_Risk	0.173	1.741	-0.017	HER2-type	Not-mixed
CF27972	-0.289	High_Risk	0.562	2.137	-0.166	HER2-type	Not-mixed
CF23933	-0.19	High_Risk	0.385	1.965	-0.169	HER2-type	Not-mixed
CF27088	-0.156	High_Risk	0.2	1.783	0.004	HER2-type	Not-mixed
CF28255	-0.177	High_Risk	-0.196	1.823	0.223	HER2-type	Not-mixed
CF24065	0.123	Low_Risk	0.443	2.162	-0.287	HER2-type	Not-mixed
CF24071	-0.193	High_Risk	0.52	2.248	-0.233	HER2-type	Not-mixed
CF28460	-0.264	High_Risk	0.474	2.204	-0.429	HER2-type	Not-mixed
CF24074	-0.745	High_Risk	-0.01	1.723	-0.406	HER2-type	Not-mixed
CF26866	-0.298	High_Risk	0.31	2.061	-0.235	HER2-type	Not-mixed
CF27836	-0.299	High_Risk	0.145	1.91	-0.042	HER2-type	Not-mixed
CF26864	-0.198	High_Risk	0.467	2.236	-0.166	HER2-type	Not-mixed
CF27491	-0.413	High_Risk	0.01	1.85	0.074	HER2-type	Not-mixed
CF28475	-0.337	High_Risk	0.145	1.928	-0.192	HER2-type	Not-mixed
CF27982	-0.382	High_Risk	0.042	1.846	-0.136	HER2-type	Not-mixed
CF28459	-0.557	High_Risk	-0.327	2.145	0.277	HER2-type	Not-mixed
CF23930	0.113	Low_Risk	0.087	1.957	-0.052	HER2-type	Not-mixed
CF24111	-0.134	High_Risk	0.429	2.31	-0.22	HER2-type	Not-mixed
CF27243	-0.535	High_Risk	-0.324	2.089	0.194	HER2-type	Not-mixed
CF28253	-0.667	High_Risk	-0.485	1.974	0.079	HER2-type	Not-mixed
CF27091	-0.64	High_Risk	-0.446	2.038	0.141	HER2-type	Not-mixed
CF24176	-0.46	High_Risk	-0.126	1.951	0.052	HER2-type	Not-mixed
CF27090	-0.14	High_Risk	0.038	1.951	-0.055	HER2-type	Not-mixed
CF24070	-0.187	High_Risk	0.518	2.447	-0.242	HER2-type	Not-mixed
CF26869	-0.362	High_Risk	-0.081	1.999	0.064	HER2-type	Not-mixed
CF28250	-0.251	High_Risk	0.25	2.185	-0.002	HER2-type	Not-mixed
CF28254	-0.375	High_Risk	-0.367	2.074	0.118	HER2-type	Not-mixed
CF27831	-0.144	High_Risk	0.078	2.037	0.044	HER2-type	Not-mixed
CF26908	-0.376	High_Risk	0.446	2.427	-0.149	HER2-type	Not-mixed
CF27980	-0.212	High_Risk	0.079	2.063	-0.041	HER2-type	Not-mixed
CF28481	-0.023	High_Risk	0.296	2.292	-0.177	HER2-type	Not-mixed
CF27085	-0.189	High_Risk	-0.119	2.017	0.015	HER2-type	Not-mixed
CF28257	-0.361	High_Risk	-0.447	2.005	-0.01	HER2-type	Not-mixed
CF24107	0.066	Low_Risk	0.424	2.446	-0.226	HER2-type	Not-mixed
CF26867	-0.421	High_Risk	0.085	2.108	-0.068	HER2-type	Not-mixed
CF28483	-0.555	High_Risk	-0.233	2.044	-0.005	HER2-type	Not-mixed
CF24181	-0.401	High_Risk	-0.251	2.057	-0.008	HER2-type	Not-mixed
CF28473	-0.493	High_Risk	-0.009	2.212	0.138	HER2-type	Not-mixed
CF27977	-0.73	High_Risk	-0.199	2.228	0.142	HER2-type	Not-mixed
CF27837	-0.243	High_Risk	-0.008	2.096	-0.151	HER2-type	Not-mixed
CF27241	-0.288	High_Risk	-0.199	2.302	0.197	HER2-type	Not-mixed
CF27247	-0.372	High_Risk	0.327	2.433	0.085	HER2-type	Not-mixed
CF28469	-0.1	High_Risk	0.525	2.667	-0.321	HER2-type	Not-mixed
CF26873	0.164	Low_Risk	0.642	2.793	-0.268	HER2-type	Not-mixed
CF28245	-0.336	High_Risk	-0.083	2.102	-0.054	HER2-type	Not-mixed
CF23925	-0.122	High_Risk	0.285	2.456	-0.263	HER2-type	Not-mixed
CF24068	-0.123	High_Risk	-0.278	2.187	0.013	HER2-type	Not-mixed
CF28472	-0.438	High_Risk	-0.29	2.208	0.03	HER2-type	Not-mixed
CF24069	-0.555	High_Risk	-0.093	2.117	-0.071	HER2-type	Not-mixed
CF24185	-0.657	High_Risk	-0.444	2.408	0.215	HER2-type	Not-mixed
CF27238	-0.051	High_Risk	0.034	2.23	-0.211	HER2-type	Not-mixed
CF27490	-0.401	High_Risk	0.187	2.402	-0.002	HER2-type	Not-mixed
CF23934	-0.554	High_Risk	-0.372	2.309	0.092	HER2-type	Not-mixed
CF27833	-0.227	High_Risk	-0.44	2.243	0.002	HER2-type	Not-mixed
CF28263	-0.453	High_Risk	0.082	2.323	-0.166	HER2-type	Not-mixed
CF27830	-0.474	High_Risk	-0.293	2.178	-0.108	HER2-type	Not-mixed
CF23927	-0.618	High_Risk	-0.18	2.358	0.054	HER2-type	Not-mixed
CF24108	-0.672	High_Risk	-0.246	2.3	-0.005	HER2-type	Not-mixed
CF23935	-0.265	High_Risk	0.062	2.369	-0.159	HER2-type	Not-mixed
CF28262	-0.274	High_Risk	0.143	2.479	-0.37	HER2-type	Not-mixed
CF28247	-0.769	High_Risk	-0.094	2.252	-0.158	HER2-type	Not-mixed
CF27979	-0.38	High_Risk	0.16	2.512	-0.019	HER2-type	Not-mixed
CF24183	-0.541	High_Risk	-0.17	2.376	0.009	HER2-type	Not-mixed
CF28249	-0.782	High_Risk	-0.154	2.336	-0.048	HER2-type	Not-mixed
CF27981	-0.131	High_Risk	0.259	2.664	-0.126	HER2-type	Not-mixed
CF24067	-0.63	High_Risk	-0.266	2.294	-0.123	HER2-type	Not-mixed
CF28489	-0.565	High_Risk	-0.221	2.374	-0.049	HER2-type	Not-mixed
CF24427	-0.389	High_Risk	0.158	2.633	-0.038	HER2-type	Not-mixed
CF24101	-0.414	High_Risk	-0.389	2.587	0.095	HER2-type	Not-mixed
CF28476	-0.487	High_Risk	0.16	2.661	-0.225	HER2-type	Not-mixed
CF28484	-0.388	High_Risk	0.033	2.543	-0.148	HER2-type	Not-mixed
CF23932	-0.573	High_Risk	-0.584	2.599	0.077	HER2-type	Not-mixed
CF23928	-0.106	High_Risk	-0.405	2.503	-0.022	HER2-type	Not-mixed
CF28477	-0.315	High_Risk	0.171	2.701	-0.274	HER2-type	Not-mixed
CF27087	-0.383	High_Risk	0.002	2.536	-0.076	HER2-type	Not-mixed
CF28246	-0.704	High_Risk	-0.348	2.537	-0.014	HER2-type	Not-mixed
CF27092	-0.817	High_Risk	-0.318	2.802	0.234	HER2-type	Not-mixed
CF26870	-0.844	High_Risk	0.028	2.647	-0.091	HER2-type	Not-mixed
CF24073	-0.453	High_Risk	-0.105	2.556	-0.139	HER2-type	Not-mixed
CF27237	-0.293	High_Risk	-0.181	2.496	-0.262	HER2-type	Not-mixed
CF24429	-0.356	High_Risk	-0.012	2.678	-0.047	HER2-type	Not-mixed
CF28480	-0.269	High_Risk	-0.012	2.728	-0.123	HER2-type	Not-mixed
CF24426	-0.482	High_Risk	-0.532	2.619	-0.138	HER2-type	Not-mixed
CF27094	-0.382	High_Risk	0.018	2.821	0.043	HER2-type	Not-mixed
CF28242	-0.454	High_Risk	-0.206	2.861	0.029	HER2-type	Not-mixed
CF28471	-0.686	High_Risk	0.127	2.99	0.05	HER2-type	Not-mixed
CF28486	-0.764	High_Risk	-0.548	2.76	-0.11	HER2-type	Not-mixed
CF27236	-0.677	High_Risk	-0.552	2.946	0.062	HER2-type	Not-mixed
CF28251	-0.457	High_Risk	0.107	3.001	-0.079	HER2-type	Not-mixed
CF28248	-0.233	High_Risk	-0.11	2.879	-0.194	HER2-type	Not-mixed
CF28482	-0.546	High_Risk	-0.256	3.073	-0.06	HER2-type	Not-mixed
CF28468	-0.7	High_Risk	-0.525	3.35	0.11	HER2-type	Not-mixed

## Sheet: Set up PT mets RNA
PTID	RNA_SampleName.primary	RNA_SampleName.met	met.tissue.site
2005	CF28254	CF27091	lymph nodes
2027	CF28481	CF28248	brain
2041	CF27086	CF27240	skin
2045	CF27837	CF28484	lymph nodes
2054	CF24101	CF27971	liver
2077	CF28240	CF27982	liver
2078	CF27238	CF24068	mamma contralateral
2117	CF24176	CF28249	brain
2122	CF27973	CF27974	skin
2125	CF28474	CF27092	lung
2153	CF28487	CF26874	skin
2160	CF28471	CF28468	brain
2164	CF28470	CF27976	bone
2174	CF27095	CF27981	bone
2176	CF24103	CF28242	brain

## Sheet: Set up PT mets IHC
PTID	TissueID.primary	TissueID.met	met.tissue.site
2005	A6	A5	lymph nodes
2024	A19	A18	liver
2027	A24	A22	brain
2035	A30	A31	lymph nodes
2039	A34	A35	liver
2041	A37	A38	skin
2045	A42	A43	lymph nodes
2049	A44	A45	lung
2054	A48	A49	liver
2077	A65	A64	liver
2078	A66	A67	mamma contralateral
2101	A87	A88	GI
2103	A89	A90	bone
2117	A97	A98	brain
2122	A102	A103	skin
2125	A106	A105	lung
2128	A108	A109	liver
2129	A110	A111	liver
2130	A112	A113	liver
2153	A129	A128	skin
2160	A136	A135	brain
2164	A140	A139	bone
2174	A149	A147	bone
2175	A151	A152	lymph nodes
2176	A154	A155	brain
2184	A163	A164	liver

## Sheet: Set up PT mets MIF P1
PTID	TissueID.primary	TissueID.met	met.tissue.site
2005	A6	A5	lymph nodes
2024	A19	A18	liver
2035	A30	A31	lymph nodes
2045	A42	A43	lymph nodes
2077	A65	A64	liver
2078	A66	A67	mamma contralateral
2101	A87	A88	GI
2103	A89	A90	bone
2117	A97	A98	brain
2122	A102	A103	skin
2153	A129	A128	skin
2160	A136	A135	brain
2174	A149	A147	bone
2175	A151	A152	lymph nodes
2176	A154	A155	brain

## Sheet: Set up PT mets MIF P2
PTID	TissueID.primary	TissueID.met	met.tissue.site
2005	A6	A5	lymph nodes
2045	A42	A43	lymph nodes
2078	A66	A67	mamma contralateral
2101	A87	A88	GI
2103	A89	A90	bone
2117	A97	A98	brain
2153	A129	A128	skin
2160	A136	A135	brain
2174	A149	A147	bone
2175	A151	A152	lymph nodes
2176	A154	A155	brain
